# Supplementary material for: Protein network analyses of pulmonary endothelial cells in chronic thromboembolic pulmonary hypertension
Source: Sci Rep. 2021 Mar 10;11:5583. doi: 10.1038/s41598-021-85004-z (PMC7946953; doi:10.1038/s41598-021-85004-z)
Supplement: Supplementary file 1 — Supplementary Table 1. [file 41598_2021_85004_MOESM1_ESM.xlsx]

## Sheet: Sheet1
Protein network analyses of Pulmonary Endothelial Cells in Chronic Thromboembolic Pulmonary Hypertension Sarath Babu Nukala1, 8 $*, Olga Tura-Ceide3,4,5 $, Giancarlo Aldini1, Valérie Smolders2,4, Isabel Blanco3,4, Victor I. Peinado3,4, Manuel Castellà6, Joan Albert Barberà3,4,, Alessandra Altomare1, Giovanna Baron1, Marina Carini1, Marta Cascante2,7+ and Alfonsina D’Amato1+*
Significant	#NAME?	p value	Difference	Majority protein IDs	Protein names	Gene names	Razor + unique peptides	Mol. weight [kDa]
+	4.04006	9.11886e-05	-3.17481	V9HW74	Ubiquitin carboxyl-terminal hydrolase;Ubiquitin carboxyl-terminal hydrolase isozyme L1	HEL-117;UCHL1	12	24.824
+	8.80635	1.5619e-09	-2.53244	B2R769	Endoplasmic reticulum aminopeptidase 2	ERAP2	11	110.43
+	12.8349	1.46265e-13	-2.20672	A0A024RDG9	3-hydroxybutyrate dehydrogenase type 2	BDH2;SLC9B2	3	26.724
+	9.66225	2.17643e-10	-2.17836	K7ERP4	Glutathione peroxidase;Phospholipid hydroperoxide glutathione peroxidase, mitochondrial	GPX4	3	17.629
+	9.55196	2.80572e-10	-2.04313	A0A090N8Z4	GTPase IMAP family member 1	IMAP1;GIMAP1	8	34.369
+	8.3324	4.6516e-09	-2.00944	Q8NHP8	Putative phospholipase B-like 2;Putative phospholipase B-like 2 32 kDa form;Putative phospholipase B-like 2 45 kDa form	PLBD2	5	65.471
+	14.8684	1.35379e-15	-1.9117	A0A024R5L0	Lysosomal Pro-X carboxypeptidase	PRCP	7	55.799
+	6.89387	1.27681e-07	-1.59072	Q5NKV8	Intercellular adhesion molecule 1	ICAM1	11	57.768
+	10.3284	4.69408e-11	-1.58426	P30837	Aldehyde dehydrogenase X, mitochondrial	ALDH1B1	8	57.206
+	11.1723	6.72464e-12	-1.58408	Q5TBU5	Adipogenesis regulatory factor	hCG_1773630;ADIRF	4	7.8547
+	14.5597	2.75586e-15	-1.56242	B4DJI2	Granulins;Acrogranin;Paragranulin;Granulin-1;Granulin-2;Granulin-3;Granulin-4;Granulin-5;Granulin-6;Granulin-7	GRN	9	56.852
+	10.0912	8.10566e-11	-1.55445	Q96DI8	Heme oxygenase 1	HMOX1	7	32.799
+	11.852	1.4061e-12	-1.55422	P04040	Catalase	CAT	12	59.755
+	22.2785	5.26575e-23	-1.52686	B4DSE2	Tripeptidyl-peptidase 1	TPP1	7	41.675
+	10.4562	3.49808e-11	-1.52356	Q14165	Malectin	MLEC	8	32.233
+	4.08728	8.17935e-05	-1.48378	Q92626	Peroxidasin homolog	PXDN	25	165.27
+	6.80864	1.55367e-07	-1.47392	Q7Z7M4	Superoxide dismutase;Superoxide dismutase [Mn], mitochondrial	SOD2	6	23.672
+	7.71486	1.92815e-08	-1.45041	A0A090N8H2	GTPase IMAP family member 8	hIAN6;GIMAP8	6	74.889
+	22.5264	2.97552e-23	-1.44354	B4DTT0	N-acetylglucosamine-6-sulfatase	DKFZp686E12166;GNS	9	53.42
+	7.84148	1.44053e-08	-1.41725	A0A024RA75	3-hydroxyisobutyrate dehydrogenase;3-hydroxyisobutyrate dehydrogenase, mitochondrial	HIBADH	7	35.329
+	12.7975	1.59396e-13	-1.40802	P36551	Oxygen-dependent coproporphyrinogen-III oxidase, mitochondrial	CPOX	7	50.151
+	22.5546	2.78859e-23	-1.40727	Q5URX0	Beta-hexosaminidase;Beta-hexosaminidase subunit beta;Beta-hexosaminidase subunit beta chain B;Beta-hexosaminidase subunit beta chain A	HEXB	13	38.258
+	8.47682	3.33568e-09	-1.38748	A0A090N7X0	GTPase IMAP family member 4	HIMAP4;GIMAP4	6	37.533
+	7.44788	3.56551e-08	-1.38556	B3KQQ0	Peptidyl-prolyl cis-trans isomerase FKBP9	FKBP9	6	63.067
+	13.3212	4.77363e-14	-1.36148	A0A024R8Q1	Lysosomal alpha-glucosidase;76 kDa lysosomal alpha-glucosidase;70 kDa lysosomal alpha-glucosidase	GAA	8	105.34
+	5.65207	2.22808e-06	-1.35393	A0A140VJL0	3-hydroxyisobutyryl-CoA hydrolase, mitochondrial	HIBCH	6	43.482
+	8.29296	5.09373e-09	-1.34267	A8K335	Gamma-glutamyl hydrolase	GGH	6	36.047
+	16.1174	7.63194e-17	-1.33534	A0A0C4DFN8	NADPH:adrenodoxin oxidoreductase, mitochondrial	FDXR	15	53.808
+	6.66256	2.1749e-07	-1.32081	Q53H18	Beta-galactosidase	GLB1	9	76.109
+	6.3127	4.86739e-07	-1.31492	Q9NSC5	Homer protein homolog 3	HOMER3	7	39.836
+	9.31493	4.8425e-10	-1.29263	Q6IB89	NADH dehydrogenase [ubiquinone] 1 alpha subcomplex subunit 7	NDUFA7	3	13.279
+	12.0159	9.64113e-13	-1.27571	Q9Y2Q5	Ragulator complex protein LAMTOR2	LAMTOR2	3	13.507
+	4.68345	2.07275e-05	-1.27449	P49407	Beta-arrestin-1	ARRB1	7	47.065
+	11.9014	1.25501e-12	-1.26197	P04275	von Willebrand factor;von Willebrand antigen 2	VWF	55	309.26
+	13.1075	7.80696e-14	-1.2539	O75923	Dysferlin	DYSF	34	237.29
+	12.6017	2.50186e-13	-1.24953	Q53FB6	Aldehyde dehydrogenase, mitochondrial	ALDH2	16	56.367
+	3.52155	0.000300921	-1.23409	A8K9J6	CD276 antigen	CD276	2	41.709
+	6.01018	9.76841e-07	-1.22998	B4DJQ8	Dipeptidyl peptidase 1;Dipeptidyl peptidase 1 exclusion domain chain;Dipeptidyl peptidase 1 heavy chain;Dipeptidyl peptidase 1 light chain	CTSC	8	50.151
+	4.94974	1.12268e-05	-1.21089	Q9BVJ8	Beta-hexosaminidase;Beta-hexosaminidase subunit alpha	HEXA	4	47.094
+	8.46445	3.43202e-09	-1.20814	P51970	NADH dehydrogenase [ubiquinone] 1 alpha subcomplex subunit 8	NDUFA8	3	20.105
+	3.73941	0.000182216	-1.19121	Q8TDB4	Protein MGARP	MGARP	4	25.389
+	1.70162	0.0198782	-1.18894	Q8IWP6			2	49.752
+	7.40106	3.97137e-08	-1.18305	Q9UHL4	Dipeptidyl peptidase 2	DPP7	4	54.341
+	18.6195	2.40138e-19	-1.17931	P16284	Platelet endothelial cell adhesion molecule	PECAM1	32	82.535
+	8.33032	4.67386e-09	-1.16913	A0A024RAD8	Delta-1-pyrroline-5-carboxylate dehydrogenase, mitochondrial	ALDH4A1	3	61.719
+	20.9109	1.22774e-21	-1.1687	A0A1B0GW44	Cathepsin D;Cathepsin D light chain;Cathepsin D heavy chain	HEL-S-130P;CTSD	15	43.688
+	6.43563	3.66748e-07	-1.16	B2R7D2	Multiple inositol polyphosphate phosphatase 1	MINPP1	4	55.12
+	16.0271	9.39441e-17	-1.15707	A0A024RAB6	Basement membrane-specific heparan sulfate proteoglycan core protein;Endorepellin;LG3 peptide	HSPG2	93	464.01
+	14.6861	2.06022e-15	-1.14829	Q9Y4D7	Plexin-D1	PLXND1	20	212
+	3.9235	0.000119261	-1.12034	Q96CM8	Acyl-CoA synthetase family member 2, mitochondrial	ACSF2	7	68.124
+	14.1399	7.24614e-15	-1.11475	B7Z8A2	Prenylcysteine oxidase 1	PCYOX1	11	54.553
+	18.4104	3.8871e-19	-1.11234	P35580	Myosin-10	MYH10	35	229
+	4.762	1.72981e-05	-1.1067	Q14XT3	Cytochrome c oxidase subunit 2	COX2;COII;MT-CO2;cox2	5	13.738
+	4.80345	1.57236e-05	-1.09879	Q9NV96	Cell cycle control protein 50A	TMEM30A	3	40.683
+	12.1651	6.83735e-13	-1.09791	B4E324	Carboxypeptidase;Lysosomal protective protein;Lysosomal protective protein 32 kDa chain;Lysosomal protective protein 20 kDa chain	CTSA;PPGB	5	54.269
+	14.4401	3.62986e-15	-1.09592	Q53FJ5	Prosaposin;Saposin-A;Saposin-B-Val;Saposin-B;Saposin-C;Saposin-D	PSAP	13	58.14
+	8.89692	1.2679e-09	-1.09505	P49006	MARCKS-related protein	MARCKSL1	5	19.529
+	17.2045	6.24446e-18	-1.09445	A0A024R9D7	2,4-dienoyl-CoA reductase, mitochondrial	DECR1;DECR	10	36.067
+	6.32984	4.67909e-07	-1.09309	Q6DHZ2	cAMP-dependent protein kinase type II-beta regulatory subunit	PRKAR2B	8	46.348
+	6.34594	4.50876e-07	-1.08726	A0A096LPI6	ES1 protein homolog, mitochondrial	C21orf33	7	30.376
+	15.2576	5.52573e-16	-1.07326	P38117	Electron transfer flavoprotein subunit beta	ETFB	9	27.843
+	17.2855	5.18178e-18	-1.07119	A0A024RC61	Aminopeptidase N	ANPEP	39	109.54
+	7.03666	9.19051e-08	-1.06008	Q96DP0			6	49.244
+	6.17155	6.73675e-07	-1.0587	B4DKM6	Serum paraoxonase/arylesterase 2	PON2	8	40.027
+	7.23795	5.78163e-08	-1.05837	Q96N83	Podocalyxin	PODXL	4	54.576
+	3.5325	0.000293426	-1.04733	A0A0S2Z5A5	Septin-9	2009-09-01	17	63.665
+	5.52638	2.97588e-06	-1.04621	B4DEH0	39S ribosomal protein L10, mitochondrial	MRPL10	2	25.139
+	8.80445	1.56872e-09	-1.04494	A0A024R8T3	Acyl-coenzyme A oxidase;Peroxisomal acyl-coenzyme A oxidase 1	ACOX1	6	74.441
+	14.5501	2.81742e-15	-1.04291	B4E2S7	Lysosome-associated membrane glycoprotein 2	LAMP2	4	39.811
+	8.40121	3.96996e-09	-1.03271	Q8WYJ5	Histidine triad nucleotide-binding protein 2, mitochondrial	HINT2	3	13.918
+	2.7967	0.00159697	-1.02646	B3KNK4	Phosphatidate cytidylyltransferase;Phosphatidate cytidylyltransferase 2	CDS2	2	51.357
+	3.76841	0.000170446	-1.02373	Q53YE7	Amine oxidase [flavin-containing] A	MAOA	11	59.681
+	12.5658	2.71788e-13	-1.01274	A0A0S2Z3L0	Electron transfer flavoprotein subunit alpha, mitochondrial	ETFA	12	35.079
+	3.87194	0.000134295	-1.01229	L7UUZ7	Integrin beta;Integrin beta-3	ITGB3	9	86.998
+	2.89401	0.00127642	-1.00396	Q8NG19	Collagen alpha-1(XVIII) chain;Endostatin	COL18A1	3	26.744
+	3.33541	0.000461942	-0.98834	B5MDU6	UPF0554 protein C2orf43	LDAH;C2orf43;FLJ21820	2	42.668
+	5.68575	2.06179e-06	-0.979082	B7Z3K3	Inositol-3-phosphate synthase 1	ISYNA1	4	38.821
+	11.4771	3.33358e-12	-0.968012	B3KRY3	Lysosome-associated membrane glycoprotein 1	LAMP1	7	42.585
+	9.8096	1.55025e-10	-0.95857	Q14258	E3 ubiquitin/ISG15 ligase TRIM25	TRIM25	11	70.973
+	18.9953	1.01091e-19	-0.956392	P30084	Enoyl-CoA hydratase, mitochondrial	ECHS1	11	31.387
+	6.90576	1.24234e-07	-0.935643	H7C0V9	Amyloid beta A4 protein;N-APP;Soluble APP-alpha;Soluble APP-beta;C99;Beta-amyloid protein 42;Beta-amyloid protein 40;C83;P3(42);P3(40);C80;Gamma-secretase C-terminal fragment 59;Gamma-secretase C-terminal fragment 57;Gamma-secretase C-terminal fragment 50;C31	APP	5	54.981
+	3.72873	0.000186755	-0.935526	P17900	Ganglioside GM2 activator;Ganglioside GM2 activator isoform short	GM2A	4	20.838
+	6.53895	2.891e-07	-0.932456	A0A0B4J2A4	3-ketoacyl-CoA thiolase, mitochondrial	ACAA2	14	41.601
+	5.13208	7.37773e-06	-0.92868	B7Z7Z3	Nitric oxide synthase;Nitric oxide synthase, endothelial	NOS3	18	129.68
+	10.2658	5.42196e-11	-0.926431	P11233	Ras-related protein Ral-A	RALA	10	23.567
+	8.53247	2.93447e-09	-0.919527	A0A1B0GTY9	Alpha-aminoadipic semialdehyde dehydrogenase	ALDH7A1	11	51.853
+	2.60992	0.00245516	-0.911795	J3K000	Xaa-Pro dipeptidase	PEPD	11	54.582
+	7.43934	3.63632e-08	-0.906329	B2RAZ4	Apoptosis-associated speck-like protein containing a CARD	PYCARD	4	21.628
+	9.62141	2.39106e-10	-0.902604	A8K6H1	Endoplasmic reticulum aminopeptidase 1	ERAP1;ARTS-1	9	107.18
+	7.80651	1.56132e-08	-0.900701	A0A024R5C4	Reticulon;Reticulon-3	RTN3	3	25.609
+	7.61443	2.42982e-08	-0.891601	P21912	Succinate dehydrogenase [ubiquinone] iron-sulfur subunit, mitochondrial	SDHB	5	31.629
+	11.8616	1.3754e-12	-0.889542	Q6FHM4	Cytochrome c oxidase subunit 5B, mitochondrial	COX5B	4	13.705
+	18.6233	2.38078e-19	-0.888441	B2R659	Peroxisomal multifunctional enzyme type 2;(3R)-hydroxyacyl-CoA dehydrogenase;Enoyl-CoA hydratase 2	HSD17B4	20	79.611
+	3.50398	0.000313341	-0.885492	P16930	Fumarylacetoacetase	FAH	7	46.374
+	23.1762	6.66565e-24	-0.883539	P55084	Trifunctional enzyme subunit beta, mitochondrial;3-ketoacyl-CoA thiolase	HADHB	18	51.294
+	13.3926	4.04976e-14	-0.881609	P30048	Thioredoxin-dependent peroxide reductase, mitochondrial	PRDX3	8	27.692
+	3.08593	0.00082048	-0.881398	Q9H1E3	Nuclear ubiquitous casein and cyclin-dependent kinase substrate 1	NUCKS1;NUCKS	3	27.296
+	1.75787	0.0174634	-0.880364	B3KWW5	Galectin;Galectin-9	LGALS9	3	35.918
+	25.2815	5.22953e-26	-0.874811	A0A0A0MR02	Voltage-dependent anion-selective channel protein 2	VDAC2	13	30.348
+	6.80511	1.56636e-07	-0.869504	Q7Z531	GTP:AMP phosphotransferase AK3, mitochondrial	AK3	7	24.312
+	5.21329	6.1194e-06	-0.867656	Q9UF24	NADH dehydrogenase [ubiquinone] iron-sulfur protein 3, mitochondrial	DKFZp586K0821;NDUFS3	7	22.218
+	6.96685	1.07932e-07	-0.860063	A0A024R670	Synaptojanin-2-binding protein	SYNJ2BP;SYNJ2BP-COX16	3	15.928
+	6.22595	5.94354e-07	-0.859043	Q7Z434	Mitochondrial antiviral-signaling protein	MAVS	4	56.527
+	8.62811	2.35446e-09	-0.855271	L7RXH0	Integrin alpha-V;Integrin alpha-V heavy chain;Integrin alpha-V light chain	ITGAV	29	116.04
+	5.26434	5.44073e-06	-0.849983	Q14571	Inositol 1,4,5-trisphosphate receptor type 2	ITPR2	16	308.06
+	5.0459	8.99699e-06	-0.84736	E9PIN3	Nuclear RNA export factor 1	NXF1;DKFZp667O0311	4	68.106
+	3.12335	0.000752741	-0.846187	Q59E90	Alpha-mannosidase;Lysosomal alpha-mannosidase;Lysosomal alpha-mannosidase A peptide;Lysosomal alpha-mannosidase B peptide;Lysosomal alpha-mannosidase C peptide;Lysosomal alpha-mannosidase D peptide;Lysosomal alpha-mannosidase E peptide	MAN2B1	6	113.3
+	10.5933	2.55084e-11	-0.840627	Q9Y277	Voltage-dependent anion-selective channel protein 3	VDAC3	9	30.658
+	3.80906	0.000155217	-0.840231	Q2TAB3	Sulfotransferase;Sulfotransferase 1A4;Sulfotransferase 1A3	SULT1A4;ST1A5;SULT1A3	4	34.325
+	7.34364	4.53273e-08	-0.835065	Q13011	Delta(3,5)-Delta(2,4)-dienoyl-CoA isomerase, mitochondrial	ECH1	7	35.816
+	11.9023	1.25221e-12	-0.832278	B2RAQ8	Carnitine O-palmitoyltransferase 1, liver isoform	CPT1A	11	88.339
+	4.22716	5.92702e-05	-0.831889	Q9UHA4	Ragulator complex protein LAMTOR3	LAMTOR3	2	13.623
+	6.14723	7.12471e-07	-0.824908	A1L0T0	Acetolactate synthase-like protein	ILVBL	7	67.867
+	7.26273	5.46093e-08	-0.820197	K7EQ77	NADH dehydrogenase [ubiquinone] 1 alpha subcomplex subunit 11	NDUFA11	3	12.671
+	2.82142	0.00150863	-0.818158	B4DMP4	Protein VAC14 homolog	VAC14	3	80.141
+	7.08452	8.2315e-08	-0.818134	Q8IY17	Neuropathy target esterase	PNPLA6	4	149.99
+	5.76122	1.73292e-06	-0.815947	A0A087WUQ6	Glutathione peroxidase;Glutathione peroxidase 1	GPX1	12	21.938
+	4.96201	1.09141e-05	-0.815562	A0A024R9B7	Cytochrome c oxidase subunit 6C	COX6C	2	8.7813
+	9.47803	3.32636e-10	-0.81477	V9HW53	N(G),N(G)-dimethylarginine dimethylaminohydrolase 2	HEL-S-277;DDAH2	6	29.644
+	10.538	2.89728e-11	-0.800564	Q9BTT5	NADH dehydrogenase [ubiquinone] 1 alpha subcomplex subunit 9, mitochondrial	NDUFA9	10	38.441
+	3.02303	0.000948356	-0.797572	B1AK13	Hydroxymethylglutaryl-CoA lyase, mitochondrial	HMGCL	9	31.735
+	19.4902	3.23432e-20	-0.788418	A0A1L1UHR1	Voltage-dependent anion-selective channel protein 1	VDAC1	16	30.772
+	13.3823	4.14706e-14	-0.779708	Q9UEH5	NADH dehydrogenase [ubiquinone] flavoprotein 2, mitochondrial	NDUFV2	5	25.43
+	4.50143	3.1519e-05	-0.778928	X5CKB3	Antigen peptide transporter 1	TAP1	5	80.964
+	5.63998	2.29099e-06	-0.778567	Q5RKT7	Ubiquitin-40S ribosomal protein S27a;Ubiquitin;40S ribosomal protein S27a;Ubiquitin-60S ribosomal protein L40;Ubiquitin;60S ribosomal protein L40;Polyubiquitin-B;Ubiquitin;Polyubiquitin-C;Ubiquitin	RPS27A;HEL112;UBB;UBC;UBA52;DKFZp434K0435;UbC	15	17.905
+	5.4035	3.94911e-06	-0.770169	H7BXI1	Extended synaptotagmin-2	ESYT2	9	98.008
+	4.60817	2.46505e-05	-0.766592	H7BYY1		TPM1	4	28.747
+	10.7425	1.80928e-11	-0.76182	A0A024R325	Succinyl-CoA ligase subunit beta;Succinyl-CoA ligase [GDP-forming] subunit beta, mitochondrial	SUCLG2;DKFZp586M2023	14	46.51
+	6.52584	2.97959e-07	-0.761386	Q68DH9	Calcium-transporting ATPase;Plasma membrane calcium-transporting ATPase 4	DKFZp686M088;ATP2B4	7	133.87
+	6.56892	2.69826e-07	-0.760095	A8K2W3	Serum deprivation-response protein	SDPR	18	47.101
+	8.0074	9.83094e-09	-0.759828	K7EJE8	Lon protease homolog, mitochondrial;Lon protease homolog	LONP1	17	93.296
+	4.77967	1.66086e-05	-0.759702	A0A0A0MS41	Sideroflexin;Sideroflexin-3	SFXN3	7	35.503
+	9.44577	3.58288e-10	-0.758724	P52209	6-phosphogluconate dehydrogenase, decarboxylating	PGD	21	53.139
+	2.49998	0.00316243	-0.758562	P10909	Clusterin;Clusterin beta chain;Clusterin alpha chain;Clusterin	CLU	5	52.494
+	13.4572	3.49001e-14	-0.75788	D3DQH8	SPARC	SPARC	11	36.051
+	5.24952	5.62959e-06	-0.750625	Q96PU8	Protein quaking	QKI	5	37.67
+	5.01667	9.62354e-06	-0.749937	Q9UHS8	Sulfide:quinone oxidoreductase, mitochondrial	hCG_2001986;SQRDL	7	44.146
+	6.20592	6.2242e-07	-0.747685	Q53SW4	NADH dehydrogenase [ubiquinone] 1 alpha subcomplex subunit 10, mitochondrial	NDUFA10	5	38.16
+	17.2858	5.17812e-18	-0.747002	B3KPA6	Very long-chain specific acyl-CoA dehydrogenase, mitochondrial	ACADVL	23	62.581
+	7.30082	5.0024e-08	-0.746306	A0A1W2PQT3	NAD-dependent malic enzyme, mitochondrial	ME2	8	59.787
+	12.9487	1.12548e-13	-0.744998	Q9NZM1	Myoferlin	MYOF	78	234.71
+	15.3866	4.10628e-16	-0.744193	A0A024QZ30	Succinate dehydrogenase [ubiquinone] flavoprotein subunit, mitochondrial	SDHA	14	72.691
+	15.0899	8.13101e-16	-0.742716	A0A140VJX1	Acetyl-CoA acetyltransferase, mitochondrial	ACAT1	15	45.199
+	10.7267	1.87614e-11	-0.740167	A0A024RAS8	Heme-binding protein 1	HEBP1	7	21.097
+	3.89636	0.000126953	-0.736056	Q9BS40	Latexin	LXN	3	25.75
+	8.58036	2.62811e-09	-0.73123	Q9NUJ1	Mycophenolic acid acyl-glucuronide esterase, mitochondrial	ABHD10	7	33.932
+	7.93694	1.15626e-08	-0.730897	P29590	Protein PML	PML;PML-RAR	20	97.55
+	10.1069	7.81871e-11	-0.730088	V9HWC9	Superoxide dismutase [Cu-Zn]	HEL-S-44;SOD1	6	15.936
+	3.31968	0.000478978	-0.729477	Q6DKJ4	Nucleoredoxin	NXN	3	48.392
+	4.02394	9.46369e-05	-0.727702	D3DVF0	Junctional adhesion molecule A	F11R	6	32.227
+	15.7984	1.59066e-16	-0.726875	E9KL44	Trifunctional enzyme subunit alpha, mitochondrial;Long-chain enoyl-CoA hydratase;Long chain 3-hydroxyacyl-CoA dehydrogenase	HADHA	32	82.999
+	5.79109	1.61775e-06	-0.724685	Q9UNW9	RNA-binding protein Nova-2	NOVA2	2	49.008
+	3.80603	0.000156306	-0.722249	A0A0S2Z487	Junction plakoglobin	JUP	9	81.744
+	4.71227	1.93968e-05	-0.717972	Q13201	Multimerin-1;Platelet glycoprotein Ia*;155 kDa platelet multimerin	MMRN1	19	138.11
+	7.94476	1.13563e-08	-0.717074	A0A024R3J7	Dolichyl-diphosphooligosaccharide--protein glycosyltransferase subunit STT3A	hCG_2032701;STT3A	11	80.428
+	4.50578	3.12045e-05	-0.715996	Q99584	Protein S100-A13	S100A13	5	11.471
+	15.0615	8.68058e-16	-0.714294	E5KRK5	NADH-ubiquinone oxidoreductase 75 kDa subunit, mitochondrial	NDUFS1	18	79.467
+	12.3338	4.63611e-13	-0.714235	B4DMF5	Glutamate dehydrogenase;Glutamate dehydrogenase 1, mitochondrial;Glutamate dehydrogenase 2, mitochondrial	GLUD1;GLUD2	20	56.603
+	9.04863	8.94059e-10	-0.714102	B2RA03	Keratin, type I cytoskeletal 18	KRT18	34	48.029
+	3.95095	0.000111956	-0.71253	Q9H845	Acyl-CoA dehydrogenase family member 9, mitochondrial	ACAD9	12	68.76
+	6.689	2.04644e-07	-0.711896	Q9Y6C9	Mitochondrial carrier homolog 2	MTCH2	9	33.331
+	6.23895	5.76827e-07	-0.71022	A8K761	NADH dehydrogenase [ubiquinone] 1 beta subcomplex subunit 10	NDUFB10	4	20.776
+	3.11813	0.000761844	-0.709937	Q9HAV0	Guanine nucleotide-binding protein subunit beta-4	GNB4	7	37.567
+	4.45483	3.50892e-05	-0.706124	A0A024R745	NADH dehydrogenase [ubiquinone] 1 alpha subcomplex subunit 5	NDUFA5	4	13.459
+	6.92535	1.18755e-07	-0.705145	D3DTC2	Lysophosphatidylcholine acyltransferase 1	AYTL2;LPCAT1	4	54.189
+	5.20204	6.28002e-06	-0.702247	H3BPK3	Hydroxyacylglutathione hydrolase, mitochondrial	HAGH	3	26.305
+	14.8478	1.41957e-15	-0.701846	V9HW38	Cytosol aminopeptidase	HEL-S-106;LAP3	20	56.049
+	5.6859	2.0611e-06	-0.701347	Q56VL3	OCIA domain-containing protein 2	OCIAD2	7	16.953
+	4.14418	7.17489e-05	-0.700975	P47985	Cytochrome b-c1 complex subunit Rieske, mitochondrial;Cytochrome b-c1 complex subunit 11	UQCRFS1	6	29.668
+	5.79695	1.59605e-06	-0.6992	A8K734	Hedgehog-interacting protein	HHIP	8	78.834
+	10.3511	4.45581e-11	-0.697292	Q53GX6	Nucleobindin-1	NUCB1	13	53.907
+	4.55531	2.78413e-05	-0.69535	Q567R0	Cytochrome b-c1 complex subunit 6, mitochondrial	UQCRH	2	9.9533
+	7.82885	1.48305e-08	-0.695265	O15173	Membrane-associated progesterone receptor component 2	PGRMC2	4	23.818
+	2.30772	0.00492359	-0.693953	A0A0S2Z4V6	Wolframin	WFS1	5	100.29
+	3.0944	0.000804638	-0.693226	Q7L5N7	Lysophosphatidylcholine acyltransferase 2	LPCAT2	9	60.207
+	5.42588	3.75078e-06	-0.690902	A0A090N7T9	Secernin-1	SCRN1	7	46.382
+	8.49253	3.21713e-09	-0.684995	A0A024R2M6	3-ketoacyl-CoA thiolase, peroxisomal	ACAA1	7	44.292
+	6.51036	3.08772e-07	-0.679835	Q14573	Inositol 1,4,5-trisphosphate receptor type 3	ITPR3	13	304.1
+	4.97864	1.05041e-05	-0.679267	B3KUJ5	Histone deacetylase;Histone deacetylase 2	HDAC2	7	51.972
+	5.07638	8.38718e-06	-0.677418	A0A024R882	Erythrocyte band 7 integral membrane protein	STOM	13	31.73
+	7.57576	2.65608e-08	-0.677366	B4DL49	Cathepsin B;Cathepsin B light chain;Cathepsin B heavy chain	CTSB	12	30.767
+	8.90993	1.23047e-09	-0.676335	B2R761	Non-specific lipid-transfer protein	SCP2	9	59.021
+	2.94674	0.00113046	-0.672511	Q9NUF9	Nucleoside diphosphate kinase;Nucleoside diphosphate kinase 3	c371H6.2;NME3	4	17.296
+	6.45368	3.51817e-07	-0.672351	O95831	Apoptosis-inducing factor 1, mitochondrial	AIFM1	11	66.9
+	3.16597	0.000682393	-0.669288	A0A0C4DG44	Serine protease HTRA2, mitochondrial	HTRA2	2	45.112
+	10.9253	1.18756e-11	-0.66619	I3L1P8	Mitochondrial 2-oxoglutarate/malate carrier protein	SLC25A11	10	32.182
+	5.93248	1.16821e-06	-0.658824	E9PKG6	Nucleobindin-2;Nesfatin-1	NUCB2;HEL-S-109;Nucb2	5	40.368
+	4.72443	1.88613e-05	-0.657235	Q53FG6	Splicing factor 3B subunit 4	SF3B4	4	44.386
+	3.29753	0.000504042	-0.655068	Q9H7Z7	Prostaglandin E synthase 2;Prostaglandin E synthase 2 truncated form	PTGES2	5	41.943
+	10.7758	1.67579e-11	-0.654454	Q0QF37	Malate dehydrogenase;Malate dehydrogenase, mitochondrial	MDH2	17	31.969
+	2.71474	0.00192869	-0.654072	Q9H857	5-nucleotidase domain-containing protein 2	NT5DC2	3	60.718
+	4.36171	4.34798e-05	-0.649128	Q86WV6	Stimulator of interferon genes protein	TMEM173	4	42.192
+	14.5526	2.8015e-15	-0.648874	P48047	ATP synthase subunit O, mitochondrial	ATP5O	10	23.277
+	9.59871	2.51937e-10	-0.648601	Q8TBT6	Cytochrome c1, heme protein, mitochondrial	CYC1	5	34.489
+	7.83585	1.45931e-08	-0.647616	V9HW35	Peroxiredoxin-5, mitochondrial	HEL-S-55;PRDX5	13	17.031
+	6.25844	5.51516e-07	-0.646646	F5GXX5	Dolichyl-diphosphooligosaccharide--protein glycosyltransferase subunit DAD1	DAD1	4	9.5541
+	3.59239	0.000255629	-0.644674	I6L9C8	Zinc finger protein 428	ZNF428	4	20.466
+	20.4686	3.39913e-21	-0.644275	A8K401	Prohibitin	PHB;HEL-S-54e	16	29.804
+	4.35748	4.39054e-05	-0.637823	C9JG87	39S ribosomal protein L39, mitochondrial	MRPL39	4	34.032
+	2.50045	0.00315899	-0.635644	B4E0X1	Beta-2-microglobulin;Beta-2-microglobulin;Beta-2-microglobulin form pI 5.3	B2M	4	13.946
+	6.87124	1.34511e-07	-0.634016	Q53GR7	Calcium-binding mitochondrial carrier protein Aralar2	SLC25A13	13	74.116
+	2.28972	0.00513195	-0.633293	D3DSR9	Tumor necrosis factor receptor superfamily member 10B	TNFRSF10B;DKFZp686A24188	3	45.099
+	7.6073	2.47001e-08	-0.631361	Q8NCF7	Phosphate carrier protein, mitochondrial	SLC25A3	12	39.932
+	7.19857	6.33044e-08	-0.630412	B4E0H8	Integrin alpha-3;Integrin alpha-3 heavy chain;Integrin alpha-3 light chain	ITGA3	6	115.17
+	4.46494	3.42813e-05	-0.628354	J3QRT5	Intercellular adhesion molecule 2	ICAM2	6	28.181
+	14.8447	1.43002e-15	-0.627819	Q9UNM1	10 kDa heat shock protein, mitochondrial	EPFP1;HSPE1	9	10.295
+	4.7725	1.68849e-05	-0.627459	B4DWN1	Vesicular integral-membrane protein VIP36	LMAN2	7	32.577
+	6.81705	1.52389e-07	-0.621517	O15400	Syntaxin-7	STX7	5	29.815
+	6.34566	4.51174e-07	-0.621181	Q53GQ0	Very-long-chain 3-oxoacyl-CoA reductase	HSD17B12	10	34.324
+	7.77543	1.67714e-08	-0.620773	Q9HDC9	Adipocyte plasma membrane-associated protein	APMAP	16	46.48
+	2.42015	0.00380062	-0.618909	E5KS95	Elongation factor Ts, mitochondrial	TSFM	3	35.39
+	7.11987	7.588e-08	-0.618679	Q0PNF2	Stabilin-1	STAB1	31	275.44
+	5.98488	1.03543e-06	-0.615443	B4DDH8	Lysophospholipid acyltransferase 7	MBOAT7	6	50.563
+	6.55828	2.76513e-07	-0.614112	Q9H2U2	Inorganic pyrophosphatase 2, mitochondrial	PPA2	7	37.92
+	17.5382	2.89634e-18	-0.613646	A0A024R3X4	60 kDa heat shock protein, mitochondrial	HSPD1	41	61.054
+	4.04241	9.06957e-05	-0.612144	P35270	Sepiapterin reductase	SPR	5	28.048
+	8.30078	5.00291e-09	-0.610649	P11177	Pyruvate dehydrogenase E1 component subunit beta, mitochondrial	PDHB	10	39.233
+	4.87576	1.3312e-05	-0.608306	Q9Y512	Sorting and assembly machinery component 50 homolog	SAMM50	4	51.976
+	4.05445	8.82174e-05	-0.602782	A0A024R1M8	Apolipoprotein L2	APOL2	6	37.078
+	8.24684	5.66452e-09	-0.60089	F8W031		CNPY2	5	29.224
+	4.25264	5.58939e-05	-0.600629	B2RAW0	Disabled homolog 2	DAB2	11	82.469
+	4.22748	5.92271e-05	-0.600592	Q9Y5J9	Mitochondrial import inner membrane translocase subunit Tim8 B	TIMM8B	3	9.3435
+	4.51725	3.03916e-05	-0.598957	Q16706	Alpha-mannosidase 2;Alpha-mannosidase	MAN2A1	11	131.14
+	8.9595	1.09773e-09	-0.597989	V9HW91	Omega-amidase NIT2	HEL-S-8a;NIT2	7	30.608
+	4.01509	9.65849e-05	-0.597177	Q9NWV4	UPF0587 protein C1orf123	C1orf123	2	18.048
+	3.70186	0.000198674	-0.597052	B2R7M1	V-type proton ATPase subunit d 1	ATP6V0D1	6	40.317
+	6.99002	1.02324e-07	-0.595121	V9HW63	Peroxiredoxin-4	HEL-S-97n;PRDX4	12	30.54
+	7.11923	7.59927e-08	-0.594535	Q9UBR2	Cathepsin Z	CTSZ	7	33.868
+	5.8431	1.43516e-06	-0.589228	G3V0I5	NADH dehydrogenase [ubiquinone] flavoprotein 1, mitochondrial	NDUFV1	10	50.054
+	3.86053	0.000137869	-0.588731	Q5JQ44	Ras-related protein Rap-2b	DKFZp547A0616;RAP2B	3	20.294
+	7.77643	1.67327e-08	-0.588278	B7Z438	Succinyl-CoA ligase [ADP/GDP-forming] subunit alpha, mitochondrial	SUCLG1	4	26.475
+	6.16628	6.81894e-07	-0.587667	Q9Y3D6	Mitochondrial fission 1 protein	FIS1	5	16.937
+	4.23825	5.77759e-05	-0.583879	B4E0N6	Endoplasmic reticulum-Golgi intermediate compartment protein 1	ERGIC1	6	26.259
+	11.3896	4.07758e-12	-0.583831	A8K4T9		RALY	11	30.398
+	6.87144	1.3445e-07	-0.583715	B4E2B9	Nuclear autoantigen Sp-100	SP100	7	40.954
+	6.21445	6.1031e-07	-0.582966	Q6LAP8	Tricarboxylate transport protein, mitochondrial	SLC25A1	4	34.787
+	9.17315	6.71196e-10	-0.581642	O94973	AP-2 complex subunit alpha-2	AP2A2	13	103.96
+	6.43027	3.71305e-07	-0.57862	K7ES61	39S ribosomal protein L4, mitochondrial	MRPL4	3	33.792
+	4.97445	1.06061e-05	-0.578506	Q5NDL2	EGF domain-specific O-linked N-acetylglucosamine transferase	EOGT	7	62.01
+	4.26778	5.3979e-05	-0.577356	Q53FA7	Quinone oxidoreductase PIG3	TP53I3	9	35.536
+	3.23404	0.00058339	-0.575955	A0A024RBT2	Diablo homolog, mitochondrial	DIABLO	5	18.919
+	10.1448	7.16439e-11	-0.574612	Q8IXB1	DnaJ homolog subfamily C member 10	DNAJC10	14	91.079
+	3.69802	0.000200439	-0.567534	Q8NBJ5	Procollagen galactosyltransferase 1	COLGALT1	17	71.635
+	2.09957	0.0079512	-0.567077	B2R9J4	39S ribosomal protein L23, mitochondrial	MRPL23	3	17.797
+	3.93441	0.000116303	-0.564195	P14927	Cytochrome b-c1 complex subunit 7	UQCRB	8	13.53
+	6.95042	1.12094e-07	-0.563512	A0A024R1Z6	Synaptic vesicle membrane protein VAT-1 homolog	VAT1	22	41.92
+	2.86009	0.0013801	-0.561929	Q13724	Mannosyl-oligosaccharide glucosidase	MOGS;GCS1	6	91.916
+	3.33513	0.000462242	-0.560099	E7D7X9	Pyrroline-5-carboxylate reductase;Pyrroline-5-carboxylate reductase 1, mitochondrial	PYCR1;PIG45	4	33.39
+	5.16124	6.89858e-06	-0.559343	A8K3S1	Glucosamine-6-phosphate isomerase;Glucosamine-6-phosphate isomerase 1	GNPDA1	10	32.678
+	3.76709	0.000170965	-0.558596	B7Z601	Glycerol-3-phosphate dehydrogenase;Glycerol-3-phosphate dehydrogenase, mitochondrial	GPD2	7	55.739
+	6.17524	6.67971e-07	-0.558349	P56385	ATP synthase subunit e, mitochondrial	ATP5I	3	7.9331
+	3.47351	0.000336118	-0.556966	Q14554	Protein disulfide-isomerase A5	PDIA5	11	59.594
+	13.2349	5.82181e-14	-0.555433	V9HWJ0	Neutral alpha-glucosidase AB	HEL-S-164nA;GANAB	42	106.87
+	9.09042	8.12042e-10	-0.55454	A0A024R6W0	Aspartate aminotransferase;Aspartate aminotransferase, mitochondrial	GOT2	22	47.475
+	8.88189	1.31255e-09	-0.550775	B4DZ08	Aconitate hydratase, mitochondrial	ACO2	20	83.412
+	5.0798	8.32147e-06	-0.549886	P30049	ATP synthase subunit delta, mitochondrial	ATP5D	2	17.49
+	6.2166	6.07296e-07	-0.548166	C9JFR7	Cytochrome c	CYCS	8	11.333
+	6.14269	7.19965e-07	-0.547378	B7Z5E4	Vacuolar protein sorting-associated protein 45	VPS45	5	50.43
+	9.06991	8.51313e-10	-0.547221	Q96Q74	39S ribosomal protein L12, mitochondrial	MRPL7/L12;MRPL12	4	6.3845
+	5.42592	3.75045e-06	-0.547059	Q53GB3	ATP synthase F(0) complex subunit B1, mitochondrial	hCG_39985;ATP5F1	6	28.836
+	3.00447	0.000989761	-0.545685	A8K548	Proline-, glutamic acid- and leucine-rich protein 1	PELP1	11	119.64
+	3.41533	0.000384302	-0.545555	B4DE59			6	62.615
+	6.45303	3.52344e-07	-0.545362	Q96HY6	DDRGK domain-containing protein 1	DDRGK1	6	35.61
+	3.1677	0.000679677	-0.54502	A0A087WTV6	Pyrroline-5-carboxylate reductase 2;Pyrroline-5-carboxylate reductase	PYCR2;P5CR2	6	25.868
+	4.4797	3.31363e-05	-0.54447	Q5TZW2	Deoxyribonuclease;Deoxyribonuclease-1-like 1	DNASE1L1	8	33.92
+	2.51705	0.00304052	-0.54187	J3KNF8	Cytochrome b5 type B	CYB5B;DKFZp686M0619	4	16.694
+	10.8402	1.44489e-11	-0.540987	Q6IBR0	Dolichyl-diphosphooligosaccharide--protein glycosyltransferase subunit 1	RPN1	28	68.606
+	4.29272	5.09655e-05	-0.540697	G3V2V8	Epididymal secretory protein E1	NPC2	4	13.078
+	4.38398	4.13067e-05	-0.540493	Q9Y305	Acyl-coenzyme A thioesterase 9, mitochondrial	ACOT9	13	49.901
+	15.6532	2.22245e-16	-0.540403	J3KPX7	Prohibitin-2	PHB2	16	33.239
+	2.68878	0.0020475	-0.539275	Q9BUN6	28S ribosomal protein S30, mitochondrial	MRPS30	3	50.004
+	5.04786	8.95663e-06	-0.538678	J3QQY2	Transmembrane and coiled-coil domain-containing protein 1	TMCO1	2	11.372
+	7.19544	6.37618e-08	-0.537299	P46939	Utrophin	UTRN	30	394.46
+	2.17554	0.00667512	-0.534069	A0A024R9A4	ATP-dependent RNA helicase DDX3Y	DDX3Y	4	73.153
+	2.65958	0.00218987	-0.533568	F8VYN9	ADP-ribosylation factor-like protein 1	ARL1	4	21.778
+	10.5762	2.65323e-11	-0.533241	V9HW12	Peroxiredoxin-2	HEL-S-2a;PRDX2	13	21.892
+	11.8344	1.46426e-12	-0.532274	Q8TAS0	ATP synthase subunit gamma;ATP synthase subunit gamma, mitochondrial	ATP5C1	9	32.247
+	3.60531	0.000248134	-0.531864	Q59G16	SWI/SNF complex subunit SMARCC2	SMARCC2	4	127.38
+	9.23305	5.84728e-10	-0.530728	Q1KMD3	Heterogeneous nuclear ribonucleoprotein U-like protein 2	HNRNPUL2;HNRNPUL2-BSCL2	18	85.104
+	3.6725	0.000212568	-0.530644	B3KSI3	Branched-chain-amino-acid aminotransferase;Branched-chain-amino-acid aminotransferase, mitochondrial	BCAT2	7	39.915
+	2.90546	0.0012432	-0.527701	A0A1W2PPX5	Lysosome membrane protein 2	SCARB2	7	49.204
+	2.5536	0.00279513	-0.526434	J3QQV6	Pyridoxine-5-phosphate oxidase	PNPO;HEL-S-302	3	19.085
+	5.55851	2.7637e-06	-0.526404	B2R6S9	Alpha-2-macroglobulin receptor-associated protein	LRPAP1	5	41.48
+	9.09495	8.03615e-10	-0.525744	Q92896	Golgi apparatus protein 1	GLG1	23	134.55
+	8.94861	1.12561e-09	-0.525299	B9A067	MICOS complex subunit MIC60	IMMT	21	78.973
+	5.01041	9.76324e-06	-0.52508	P23229	Integrin alpha-6;Integrin alpha-6 heavy chain;Integrin alpha-6 light chain;Processed integrin alpha-6	ITGA6	10	126.6
+	9.88143	1.31392e-10	-0.524521	B4DFL1	Dihydrolipoyl dehydrogenase;Dihydrolipoyl dehydrogenase, mitochondrial	DLD	13	48.899
+	3.88644	0.000129884	-0.524221	Q5JQI0	Sialidase-1	NEU1	4	45.467
+	2.48319	0.00328704	-0.523884	A0A024R5E5	V-type proton ATPase subunit a;V-type proton ATPase 116 kDa subunit a isoform 3	TCIRG1	3	92.967
+	10.7702	1.69735e-11	-0.522739	P31930	Cytochrome b-c1 complex subunit 1, mitochondrial	UQCRC1	17	52.645
+	12.7947	1.6043e-13	-0.522359	A8KAK1	UDP-glucose:glycoprotein glucosyltransferase 1	UGGT1	39	175
+	4.06543	8.60141e-05	-0.521071	Q9BSS9	Aspartyl aminopeptidase	DNPEP	5	41.397
+	20.839	1.4487e-21	-0.520355	V9HW26	ATP synthase subunit alpha;ATP synthase subunit alpha, mitochondrial	HEL-S-123m;ATP5A1	29	59.75
+	3.20145	0.000628852	-0.519577	A4D1N4	MICOS complex subunit MIC19	CHCHD3	8	26.152
+	6.8708	1.34647e-07	-0.517952	Q14315	Filamin-C	FLNC	90	291.02
+	2.8654	0.00136332	-0.517829	O95425	Supervillin	SVIL	9	247.74
+	3.44383	0.000359893	-0.517265	Q6IBP2	Heme oxygenase 2	HMOX2	7	36.014
+	7.79317	1.61003e-08	-0.517169	A0A024R7A8	Aldose reductase	AKR1B1	18	35.853
+	2.85097	0.00140939	-0.514168	P19474	E3 ubiquitin-protein ligase TRIM21	TRIM21	5	54.169
+	7.97744	1.05332e-08	-0.510401	F8W1A4	Adenylate kinase 2, mitochondrial;Adenylate kinase 2, mitochondrial;Adenylate kinase 2, mitochondrial, N-terminally processed	AK2	11	25.63
+	4.20969	6.17042e-05	-0.507653	A0A024RBX9	Pyruvate dehydrogenase E1 component subunit alpha;Pyruvate dehydrogenase E1 component subunit alpha, somatic form, mitochondrial	PDHA1;PDHA1/LOC79064	10	43.295
+	3.88024	0.000131752	-0.507061	P17301	Integrin alpha-2	ITGA2	23	129.29
+	2.29787	0.00503654	-0.50581	A6NL93	Non-histone chromosomal protein HMG-14	HMGN1;hCG_1979072	5	9.5355
+	2.78627	0.00163579	-0.5042	Q9NYF8	Bcl-2-associated transcription factor 1	BCLAF1	8	106.12
+	4.40887	3.90058e-05	-0.502374	Q6IAW5	Calumenin	CALU	16	37.106
+	5.04405	9.03543e-06	-0.501431	G3V198	Nuclear pore complex protein Nup160	NUP160	12	148.86
+	4.636	2.31207e-05	-0.500998	Q9BYD1	39S ribosomal protein L13, mitochondrial	MRPL13	4	20.692
+	2.38841	0.00408877	-0.497677	A4D0R4	B-cell receptor-associated protein 29	BCAP29	5	28.191
+	2.50197	0.00314794	-0.496413	A0A024R732	Beta-2-syntrophin	SNTB2	10	57.949
+	6.02804	9.37474e-07	-0.493187	A0A024RCB3	Tetraspanin;CD151 antigen	CD151	3	28.295
+	8.99229	1.01792e-09	-0.492606	Q9UJZ1	Stomatin-like protein 2, mitochondrial	STOML2	10	38.534
+	4.61081	2.45013e-05	-0.490359	A4D1U3	Single-stranded DNA-binding protein;Single-stranded DNA-binding protein, mitochondrial	SSBP1	13	17.259
+	5.06267	8.65627e-06	-0.489117	Q9H9B4	Sideroflexin-1	SFXN1	9	35.619
+	9.69555	2.0158e-10	-0.488818	V9HW31	ATP synthase subunit beta;ATP synthase subunit beta, mitochondrial	HEL-S-271;ATP5B	25	56.559
+	3.95805	0.00011014	-0.487561	E9PCB6	Neurolysin, mitochondrial	NLN	7	68.867
+	3.34747	0.000449298	-0.486466	B4DR82	Nicastrin	NCSTN	3	63.247
+	7.11324	7.70483e-08	-0.486392	A0A140VK65	V-type proton ATPase subunit B, brain isoform	ATP6V1B2	13	56.5
+	5.97001	1.0715e-06	-0.484915	C9JEJ2	Choline-phosphate cytidylyltransferase A;Choline-phosphate cytidylyltransferase B	PCYT1A;hCG_2002711;PCYT1B	8	43.263
+	2.98331	0.00103917	-0.483878	A0A024R084	45 kDa calcium-binding protein	SDF4	5	41.806
+	3.27527	0.000530553	-0.48156	Q96LD4	Tripartite motif-containing protein 47	TRIM47	4	69.531
+	3.92399	0.000119126	-0.481206	Q53Y06	V-type proton ATPase subunit E 1	ATP6V1E1	5	26.145
+	3.8524	0.000140476	-0.48034	E9PHY0	Lysosomal acid phosphatase	ACP2	4	40.99
+	5.47032	3.38593e-06	-0.480094	U3KQC1	WD repeat-containing protein 18	WDR18	5	43.237
+	8.60118	2.50506e-09	-0.479924	P49411	Elongation factor Tu, mitochondrial	TUFM	22	49.541
+	7.79215	1.61381e-08	-0.479477	P17858	ATP-dependent 6-phosphofructokinase, liver type	PFKL	13	85.018
+	4.03641	9.19582e-05	-0.479113	B4DPP0	Tetraspanin;CD9 antigen	CD9	6	15.906
+	3.9445	0.000113631	-0.478407	Q96HS1	Serine/threonine-protein phosphatase PGAM5, mitochondrial	PGAM5	5	32.004
+	5.03814	9.15919e-06	-0.477705	O75165	DnaJ homolog subfamily C member 13	DNAJC13	12	254.41
+	7.37659	4.20158e-08	-0.477486	P22695	Cytochrome b-c1 complex subunit 2, mitochondrial	UQCRC2	11	48.442
+	5.98765	1.02886e-06	-0.476128	A0A024RBH2	Cytoskeleton-associated protein 4	CKAP4	37	66.022
+	4.97262	1.06508e-05	-0.474819	A0A024R2F9	Transmembrane protein 43	TMEM43	9	44.875
+	4.93558	1.15989e-05	-0.474224	Q9P0L0	Vesicle-associated membrane protein-associated protein A	VAPA	6	27.893
+	4.40306	3.95312e-05	-0.470168	A0A024R578	39S ribosomal protein L49, mitochondrial	MRPL49	3	19.198
+	10.1203	7.58054e-11	-0.467526	A0A0A0MRV0	Ribosome-binding protein 1	RRBP1	42	152.45
+	5.42697	3.74136e-06	-0.465258	A8K2Q6	Peptidyl-prolyl cis-trans isomerase;Peptidyl-prolyl cis-trans isomerase C	PPIC	3	22.717
+	8.89948	1.26044e-09	-0.462904	B2RDK6	Erlin-1	SPFH1;ERLIN1	5	38.911
+	9.68314	2.07425e-10	-0.461555	A0A090N8Y2	Protein disulfide-isomerase A4	ERP70;PDIA4	43	72.932
+	4.47812	3.3257e-05	-0.460989	O60568	Procollagen-lysine,2-oxoglutarate 5-dioxygenase 3	PLOD3	20	84.784
+	6.69475	2.01951e-07	-0.460032	D3DUZ3		IFI16	15	82.422
+	5.50283	3.14172e-06	-0.459359	A0A140VK27	Leukotriene A-4 hydrolase;Leukotriene A(4) hydrolase	LTA4H	22	69.284
+	4.06991	8.51312e-05	-0.458713	Q96JZ5	Transmembrane 9 superfamily member 3	SMBP;TM9SF3	3	62.941
+	6.00841	9.80831e-07	-0.456474	P04844	Dolichyl-diphosphooligosaccharide--protein glycosyltransferase subunit 2	RPN2	22	69.283
+	9.95692	1.10429e-10	-0.451985	P54886	Delta-1-pyrroline-5-carboxylate synthase;Glutamate 5-kinase;Gamma-glutamyl phosphate reductase	ALDH18A1	25	87.301
+	6.87869	1.32223e-07	-0.451921	Q53HG3	Enoyl-CoA delta isomerase 2, mitochondrial	ECI2;PECI;HCA64	11	40.111
+	5.13757	7.28499e-06	-0.451574	E9PN17	ATP synthase subunit g, mitochondrial	ATP5L	5	8.4518
+	3.95107	0.000111926	-0.451546	B4DEI4	Golgi reassembly-stacking protein 2	GORASP2	4	42.044
+	4.70033	1.99377e-05	-0.45131	Q6IB54	ATP synthase-coupling factor 6, mitochondrial	ATP5J	5	12.587
+	2.69913	0.00199927	-0.450679	A8K5D5	39S ribosomal protein L19, mitochondrial	MRPL19	5	32.38
+	12.8743	1.33567e-13	-0.449825	Q96QK1	Vacuolar protein sorting-associated protein 35	VPS35;DKFZp686O2462	28	91.706
+	3.44115	0.000362119	-0.448026	F8W914	Reticulon	RTN4	9	37.144
+	3.66884	0.000214369	-0.447199	Q14669	E3 ubiquitin-protein ligase TRIP12	TRIP12	6	220.43
+	8.88263	1.3103e-09	-0.446954	Q15084	Protein disulfide-isomerase A6	PDIA6	19	48.121
+	8.2781	5.27103e-09	-0.446446	A8K9K6	Nucleolar protein 56	NOP56	12	65.977
+	3.18621	0.00065132	-0.445566	A8K8B9	cAMP-dependent protein kinase catalytic subunit alpha	PRKACA	5	39.879
+	5.00586	9.86604e-06	-0.445517	B4DJX1	Acetyltransferase component of pyruvate dehydrogenase complex;Dihydrolipoyllysine-residue acetyltransferase component of pyruvate dehydrogenase complex, mitochondrial	DLAT	7	62.696
+	3.46704	0.000341162	-0.445223	B2R8G6	Peptidyl-prolyl cis-trans isomerase FKBP8	FKBP8	5	38.495
+	2.93894	0.00115096	-0.44438	Q9Y3Z3	Deoxynucleoside triphosphate triphosphohydrolase SAMHD1	SAMHD1	7	72.2
+	3.55809	0.000276634	-0.440882	B2R5I8	Ras-related protein Rab-32	RAB32	9	24.956
+	6.09983	7.94633e-07	-0.439465	Q0VAB1	Mitochondrial import inner membrane translocase subunit TIM50	TIMM50	6	50.478
+	4.04779	8.95797e-05	-0.438573	A0A024RB17	Extended synaptotagmin-1	FAM62A;ESYT1	34	122.85
+	4.19842	6.33262e-05	-0.438121	O95168	NADH dehydrogenase [ubiquinone] 1 beta subcomplex subunit 4	NDUFB4	2	15.208
+	3.30053	0.000500573	-0.435122	Q9UMS0	NFU1 iron-sulfur cluster scaffold homolog, mitochondrial	NFU1	4	28.462
+	3.5914	0.000256214	-0.431291	B4DQ93	Syntenin-1	SDCBP	6	29.168
+	2.80204	0.00157747	-0.431089	Q8IVL6	Prolyl 3-hydroxylase 3	LEPREL2	10	81.836
+	11.2216	6.00331e-12	-0.427666	V9HW59	Annexin;Annexin A4	HEL-S-274;ANXA4	15	36.057
+	6.00314	9.92801e-07	-0.427157	A0A0S2Z5K6	Nucleotide exchange factor SIL1	SIL1	2	44.512
+	8.2439	5.703e-09	-0.425401	V9HW48	SH3 domain-binding glutamic acid-rich-like protein	HEL-S-115;SH3BGRL	8	12.774
+	3.51975	0.000302168	-0.425271	B4DPJ2	Annexin;Annexin A11	ANXA11	10	45.597
+	4.33549	4.6186e-05	-0.423395	O75367	Core histone macro-H2A.1;Histone H2A	H2AFY	11	39.617
+	5.09727	7.9933e-06	-0.42332	A0A0A0MRM8	Unconventional myosin-VI	MYO6	19	145.01
+	9.69398	2.0231e-10	-0.422898	A0A0C4DGS1	Dolichyl-diphosphooligosaccharide--protein glycosyltransferase 48 kDa subunit	DDOST	14	48.799
+	4.04148	9.08916e-05	-0.421438	A0A024R1Q5	Alpha-N-acetylgalactosaminidase	NAGA	3	46.564
+	4.16018	6.9155e-05	-0.421124	M0R0N4	AP-2 complex subunit sigma	AP2S1	4	17.303
+	7.45928	3.4731e-08	-0.420514	Q53F48	Heterogeneous nuclear ribonucleoprotein H3	HNRPH3;HNRNPH3	6	36.925
+	4.20626	6.21925e-05	-0.416951	L0R6Q1		SLC35A4	2	11.133
+	5.61954	2.40139e-06	-0.416128	A0A024R1W3	Peptidyl-prolyl cis-trans isomerase FKBP10	FKBP10;DKFZp666D193	15	64.244
+	5.13545	7.32063e-06	-0.415334	A0A024RBE7	Lamina-associated polypeptide 2, isoforms beta/gamma;Thymopoietin;Thymopentin	TMPO	11	50.67
+	3.21444	0.000610323	-0.412914	Q8N5K1	CDGSH iron-sulfur domain-containing protein 2	CISD2	2	15.278
+	4.38831	4.08969e-05	-0.411577	A0A2C9F2P4	Palmitoyl-protein thioesterase 1	PPT1	5	34.136
+	3.44956	0.000355176	-0.410953	P14543	Nidogen-1	NID1	4	136.38
+	3.37388	0.00042279	-0.410643	Q9BZE1	39S ribosomal protein L37, mitochondrial	MRPL37	9	48.117
+	4.35192	4.4471e-05	-0.406837	A0A140VJQ4	Ornithine aminotransferase, mitochondrial;Ornithine aminotransferase, hepatic form;Ornithine aminotransferase, renal form	OAT	16	48.534
+	3.16136	0.000689668	-0.40624	Q6FG43	Flotillin-2	FLOT2;hCG_1998851	10	41.685
+	3.38388	0.00041316	-0.403598	O75146	Huntingtin-interacting protein 1-related protein	HIP1R	12	119.39
+	4.47846	3.32309e-05	-0.403256	B7Z938		LAMA4	18	157.47
+	4.63054	2.34134e-05	-0.402851	P13073	Cytochrome c oxidase subunit 4 isoform 1, mitochondrial	COX4I1	7	19.576
+	4.04048	9.11e-05	-0.402626	A8K5W7	Isoleucine--tRNA ligase, mitochondrial	IARS2	14	105.94
+	7.40595	3.9269e-08	-0.40218	Q5CAQ5	Endoplasmin	TRA1;HEL-S-125m;HSP90B1	61	92.339
+	4.53786	2.89829e-05	-0.401495	A0A0K0K1K7	6-phosphogluconolactonase	PGLS	8	27.547
+	5.94114	1.14515e-06	-0.398884	A0A024RB87	Ras-related protein Rap-1b;Ras-related protein Rap-1b-like protein	RAP1B;RAP1A	12	20.825
+	7.54024	2.88246e-08	-0.396771	E9PNW4	CD59 glycoprotein	CD59	8	11.985
+	5.87814	1.32392e-06	-0.396347	Q15075	Early endosome antigen 1	EEA1	35	162.46
+	3.35602	0.000440533	-0.395007	J3QSY4	H/ACA ribonucleoprotein complex subunit 2	NHP2	3	10.071
+	5.06776	8.55548e-06	-0.39363	A0A0S2Z2Z6	Annexin A6;Annexin	ANXA6	45	75.872
+	4.11384	7.6941e-05	-0.388451	V9HW71	Endoplasmic reticulum resident protein 29	HEL-S-107;ERP29	11	28.993
+	6.60411	2.48823e-07	-0.388385	A0A0S2Z410	3-hydroxyacyl-CoA dehydrogenase type-2	HSD17B10	15	26.923
+	3.71884	0.000191057	-0.387928	Q9GZT3	SRA stem-loop-interacting RNA-binding protein, mitochondrial	SLIRP	7	12.349
+	11.27	5.37036e-12	-0.387173	B4DPZ5	Polymerase I and transcript release factor	PTRF	18	40.483
+	4.7826	1.64967e-05	-0.386398	J3QS48	Mannose-P-dolichol utilization defect 1 protein	MPDU1;HBEBP2BPA	4	10.978
+	3.4582	0.000348176	-0.386028	Q14257	Reticulocalbin-2	RCN2	7	36.876
+	3.08565	0.000821021	-0.385935	Q149N6	Dedicator of cytokinesis protein 4	DOCK4	7	225.28
+	6.41267	3.86663e-07	-0.384669	B4DJV2	Citrate synthase;Citrate synthase, mitochondrial	CS	16	50.431
+	6.11183	7.72983e-07	-0.382203	Q70UQ0	Inhibitor of nuclear factor kappa-B kinase-interacting protein	IKBIP;IKIP	16	39.309
+	4.73342	1.8475e-05	-0.380672	Q96CP5	Mitochondrial-processing peptidase subunit beta	PMPCB;DKFZp586I1223	10	53.508
+	4.9291	1.17734e-05	-0.3798	B4DJB4	Isocitrate dehydrogenase [NAD] subunit, mitochondrial;Isocitrate dehydrogenase [NAD] subunit alpha, mitochondrial	IDH3A	9	34.505
+	5.62286	2.38311e-06	-0.374274	Q6FHM2	Guanine nucleotide-binding protein G(I)/G(S)/G(T) subunit beta-2	GNB2	9	37.331
+	7.31666	4.8233e-08	-0.37424	Q14240	Eukaryotic initiation factor 4A-II;Eukaryotic initiation factor 4A-II, N-terminally processed	EIF4A2	6	46.402
+	3.45168	0.000353444	-0.373745	Q27J81	Inverted formin-2	INF2	17	135.62
+	3.85593	0.000139338	-0.371635	B0YJ88	Radixin	RDX	13	68.563
+	3.88295	0.000130932	-0.369204	P05556	Integrin beta-1	ITGB1	26	88.414
+	7.53545	2.91439e-08	-0.369197	Q6P2Q9	Pre-mRNA-processing-splicing factor 8	PRPF8	32	273.6
+	4.13477	7.33219e-05	-0.364645	G3XAI2	Laminin subunit beta-1	LAMB1	40	200.48
+	8.60021	2.51069e-09	-0.364157	B4DH07			28	116.29
+	7.40227	3.96035e-08	-0.363826	V9HWG9	Glutathione S-transferase omega-1	HEL-S-21;GSTO1	12	27.566
+	7.59753	2.52622e-08	-0.362769	A0A024QZX3	Serpin B6	SERPINB6	15	42.621
+	4.04213	9.07547e-05	-0.361764	Q08379	Golgin subfamily A member 2	GOLGA2	5	113.08
+	3.67509	0.000211307	-0.361388	Q9UPE4	Mitochondrial import inner membrane translocase subunit TIM44	hTIM44;TIMM44	10	47.366
+	5.28859	5.14534e-06	-0.360673	A8K878	Mesencephalic astrocyte-derived neurotrophic factor	MANF	9	21.143
+	9.49647	3.1881e-10	-0.360316	O00159	Unconventional myosin-Ic	MYO1C	51	121.68
+	6.43211	3.69732e-07	-0.358808	E5KNY5	Leucine-rich PPR motif-containing protein, mitochondrial	LRPPRC	57	157.9
+	4.29999	5.01196e-05	-0.357623	A0A024QZF2	Ras-related protein R-Ras	RRAS	7	23.48
+	4.41647	3.83294e-05	-0.356932	Q8TCS8	Polyribonucleotide nucleotidyltransferase 1, mitochondrial	PNPT1	7	85.95
+	7.33834	4.58841e-08	-0.353027	Q9UJ70	N-acetyl-D-glucosamine kinase	NAGK	10	37.375
+	4.49921	3.16803e-05	-0.352674	P11216	Glycogen phosphorylase, brain form;Alpha-1,4 glucan phosphorylase	PYGB	16	96.695
+	4.23062	5.88e-05	-0.345814	Q16643	Drebrin	DBN1	21	71.428
+	6.58157	2.62079e-07	-0.328311	B2R5U3	EH domain-containing protein 1	EHD1	21	60.626
+	4.20757	6.20051e-05	-0.325415	Q4LE64	Nuclear mitotic apparatus protein 1	NUMA1 variant protein;NUMA1	33	238.86
+	7.26501	5.43238e-08	-0.322541	B7Z4V2	Stress-70 protein, mitochondrial	HEL-S-124m;HSPA9	30	72.4
+	4.34568	4.51146e-05	-0.318782	P27824	Calnexin	CANX	22	67.567
+	5.62533	2.36958e-06	-0.31648	V9HWE1	Vimentin	HEL113;VIM	60	53.651
+	8.15244	7.03978e-09	-0.30557	A8K8U1	Cullin-associated NEDD8-dissociated protein 1	CAND1	36	136.32
+	4.94206	1.14272e-05	-0.304563	Q5HYG8	Serine hydroxymethyltransferase;Serine hydroxymethyltransferase, mitochondrial	DKFZp686P09201;SHMT2;HEL-S-51e	19	53.464
+	5.53762	2.89989e-06	-0.299329	A0A158RFU6	Ras-related protein Rab-7a	RAB7A	14	23.489
+	6.20191	6.28189e-07	-0.296968	Q16658	Fascin	FSCN1	27	54.529
+	10.1388	7.2637e-11	-0.291394	P78527	DNA-dependent protein kinase catalytic subunit	PRKDC	111	469.08
+	7.78613	1.63634e-08	-0.276639	A8K916	AP complex subunit beta;AP-2 complex subunit beta	AP2B1;DKFZp781K0743	39	105.7
+	7.08907	8.1458e-08	-0.271075	A0A024R8S5	Protein disulfide-isomerase	P4HB	41	57.116
+	7.60963	2.4568e-08	0.270312	B4E0X8	Far upstream element-binding protein 1	FUBP1	18	66.231
+	6.89589	1.2709e-07	0.27378	Q6IAT9	Proteasome subunit beta type;Proteasome subunit beta type-6	PSMB6	5	25.357
+	6.9625	1.09019e-07	0.274131	Q6FIC5	Chloride intracellular channel protein;Chloride intracellular channel protein 4	CLIC4	21	28.772
+	7.5122	3.07471e-08	0.274884	V9HWK1	Triosephosphate isomerase	HEL-S-49;TPI1	25	26.669
+	6.97185	1.06696e-07	0.284701	Q53HW2	60S acidic ribosomal protein P0;60S acidic ribosomal protein P0-like	RPLP0;RPLP0P6	15	34.301
+	8.49306	3.2132e-09	0.287318	Q5TZZ9	Annexin;Annexin A1	ANXA1	28	38.714
+	7.01834	9.58655e-08	0.29758	K9JA46	Heat shock protein HSP 90-alpha	EL52;HSP90AA1	34	84.659
+	8.30825	4.91754e-09	0.297986	Q59G75	Isoleucine--tRNA ligase, cytoplasmic	IARS;DKFZp686L0869;DKFZp686L17145	39	146.34
+	7.06026	8.70448e-08	0.298291	P25398	40S ribosomal protein S12	RPS12	11	14.515
+	6.7772	1.67031e-07	0.305067	B4DVQ5	Eukaryotic translation initiation factor 3 subunit C;Eukaryotic translation initiation factor 3 subunit C-like protein	EIF3C;EIF3CL	22	103.64
+	5.79613	1.59907e-06	0.308506	Q53GX7	Threonine--tRNA ligase, cytoplasmic	TARS	20	83.444
+	6.52341	2.99632e-07	0.311619	A0A0S2Z5I7	Ribosome maturation protein SBDS	SBDS	11	28.763
+	4.62048	2.3962e-05	0.31374	E4W6B6	60S ribosomal protein L27	RPL27	7	14.257
+	7.81565	1.52881e-08	0.315011	E9PK01	Elongation factor 1-delta	EEF1D	11	28.821
+	4.27128	5.35451e-05	0.318054	H0YMZ1	Proteasome subunit alpha type;Proteasome subunit alpha type-4;Proteasome subunit beta type	PSMA4	11	24.526
+	5.42468	3.76112e-06	0.319459	A0A024R3Z6	Basic leucine zipper and W2 domain-containing protein 1	BZW1;hCG_2022736	15	48.043
+	4.61767	2.41174e-05	0.320927	A0A0S2Z4G4		TPM3;DKFZp686J1372	32	29.032
+	4.42599	3.74978e-05	0.324612	P43034	Platelet-activating factor acetylhydrolase IB subunit alpha	PAFAH1B1	16	46.637
+	8.90704	1.23867e-09	0.325725	A0A024RD80	Heat shock protein HSP 90-beta	HSP90AB1	52	83.263
+	8.21907	6.03855e-09	0.32689	Q53XC0	Eukaryotic translation initiation factor 2 subunit 1	EIF2S1	20	36.112
+	4.83949	1.44715e-05	0.330341	Q9BXJ9	N-alpha-acetyltransferase 15, NatA auxiliary subunit	NAA15;NARG1	18	101.27
+	9.88505	1.30303e-10	0.332937	Q8WUM4	Programmed cell death 6-interacting protein	PDCD6IP	36	96.022
+	3.99939	0.00010014	0.333245	Q7Z4W8	60S ribosomal protein L22	RPL22	5	14.818
+	4.5134	3.06619e-05	0.33533	A0A024R8P8	60S ribosomal protein L38	RPL38	7	8.2178
+	7.9132	1.22123e-08	0.335336	Q6NXR8	40S ribosomal protein S3a	RPS3A	17	29.975
+	4.6338	2.32379e-05	0.337	Q9BTQ7	60S ribosomal protein L23	RPL23	4	14.149
+	5.57382	2.66794e-06	0.338187	Q14019	Coactosin-like protein	COTL1	10	15.945
+	4.65841	2.19577e-05	0.342503	A0A024RAQ1	Y-box-binding protein 3	CSDA;YBX3	19	40.089
+	6.35915	4.37374e-07	0.342817	F8VZJ2	Nascent polypeptide-associated complex subunit alpha;Nascent polypeptide-associated complex subunit alpha, muscle-specific form	NACA;hCG_2016482	5	15.016
+	5.34058	4.56474e-06	0.347049	E5RI99	60S ribosomal protein L30	RPL30	5	12.656
+	10.5907	2.56602e-11	0.348038	P39023	60S ribosomal protein L3	RPL3;rpl3	15	46.108
+	7.59848	2.52071e-08	0.350197	B5MDF5	GTP-binding nuclear protein Ran	RAN	13	26.224
+	8.20763	6.1997e-09	0.350989	A0A0S2Z4I9	Vasodilator-stimulated phosphoprotein	VASP	12	35.299
+	4.11933	7.59752e-05	0.35595	O15371	Eukaryotic translation initiation factor 3 subunit D	EIF3D	16	63.972
+	5.58686	2.58907e-06	0.355952	A0A024R5S5	Eukaryotic translation initiation factor 3 subunit J	EIF3S1;EIF3J	12	29.062
+	8.24482	5.69084e-09	0.356886	O95373	Importin-7	IPO7	22	119.52
+	5.89815	1.2643e-06	0.356996	P62906	60S ribosomal protein L10a;Ribosomal protein	RPL10A	10	24.831
+	5.50573	3.1208e-06	0.357069	V9HWK0	Signal recognition particle subunit SRP72	HEL103;SRP72	17	74.605
+	7.56177	2.74301e-08	0.360154	O43776	Asparagine--tRNA ligase, cytoplasmic	NARS	18	62.942
+	8.73656	1.83419e-09	0.365509	P62269	40S ribosomal protein S18	RPS18	11	17.718
+	3.64001	0.000229084	0.369985	E9PR30	40S ribosomal protein S30	FAU	3	10.905
+	15.3947	4.02949e-16	0.373074	P49327	Fatty acid synthase;[Acyl-carrier-protein] S-acetyltransferase;[Acyl-carrier-protein] S-malonyltransferase;3-oxoacyl-[acyl-carrier-protein] synthase;3-oxoacyl-[acyl-carrier-protein] reductase;3-hydroxyacyl-[acyl-carrier-protein] dehydratase;Enoyl-[acyl-carrier-protein] reductase;Oleoyl-[acyl-carrier-protein] hydrolase	FASN	84	273.42
+	3.71372	0.000193322	0.373699	Q15645	Pachytene checkpoint protein 2 homolog	TRIP13	7	48.55
+	10.9138	1.21965e-11	0.373771	P23396	40S ribosomal protein S3	RPS3	24	26.688
+	4.4303	3.71278e-05	0.374853	Q6IAU5	Protein phosphatase 1G	PPM1G	12	59.271
+	3.25447	0.000556583	0.376307	Q6FHQ0	Histone-binding protein RBBP7	RBBP7	6	47.82
+	4.26775	5.39818e-05	0.377356	Q6IB71	Proteasome subunit alpha type;Proteasome subunit alpha type-3	PSMA3	7	28.415
+	3.41059	0.000388513	0.378184	B4DVD7	Eukaryotic translation initiation factor 3 subunit K	EIF3K	6	24.502
+	5.44466	3.592e-06	0.379156	Q6IAV3	Eukaryotic translation initiation factor 1	SUI1;EIF1	11	12.732
+	5.37027	4.26318e-06	0.379381	H0YFA4	Cysteine-rich protein 2	CRIP2	6	20.6
+	12.1137	7.69728e-13	0.381243	A0A024R694	Alpha-actinin-1	ACTN1	44	103.06
+	6.5073	3.10956e-07	0.383065	Q02790	Peptidyl-prolyl cis-trans isomerase FKBP4;Peptidyl-prolyl cis-trans isomerase FKBP4, N-terminally processed	FKBP4	14	51.804
+	9.17785	6.63975e-10	0.38514	M0R0F0	40S ribosomal protein S5;40S ribosomal protein S5, N-terminally processed	RPS5	15	22.391
+	7.94922	1.12403e-08	0.387274	C9J9K3	40S ribosomal protein SA	RPSA;LOC388524	20	29.404
+	7.15973	6.92267e-08	0.388028	F8VQE1	LIM domain and actin-binding protein 1	LIMA1	23	66.99
+	13.5247	2.98739e-14	0.389069	P13797	Plastin-3	PLS3	48	70.81
+	7.06117	8.6862e-08	0.390182	A0A024RB14	40S ribosomal protein S26;Putative 40S ribosomal protein S26-like 1	RPS26;RPS26P11	4	13.015
+	5.73032	1.86072e-06	0.39089	Q5VVD0	60S ribosomal protein L11	RPL11	8	20.252
+	14.9581	1.1012e-15	0.398403	Q53YD7	Elongation factor 1-gamma	EEF1G	20	50.118
+	7.2368	5.79695e-08	0.398618	B3KTM6	60S ribosomal protein L5	RPL5	15	28.044
+	9.72599	1.87937e-10	0.39905	Q53HA4	Serine--tRNA ligase, cytoplasmic	SARS	21	58.689
+	9.72877	1.86739e-10	0.402859	Q5QTS3	60S ribosomal protein L13a	RPL13A;RPL13a	9	23.662
+	7.4857	3.26814e-08	0.403356	A8K4W8	Ubiquitin-conjugating enzyme E2 L3	UBE2L3	10	17.789
+	6.25447	5.56581e-07	0.403634	Q9P287	BRCA2 and CDKN1A-interacting protein	BCCIP	7	35.979
+	3.86079	0.000137786	0.405554	Q9Y295	Developmentally-regulated GTP-binding protein 1	DRG1	12	40.542
+	4.13879	7.26463e-05	0.405881	F5GXJ9	CD166 antigen	ALCAM	15	59.528
+	3.7398	0.000182054	0.4062	Q86UX7	Fermitin family homolog 3	FERMT3	27	75.952
+	8.51259	3.07189e-09	0.406598	Q9NR12	PDZ and LIM domain protein 7	PDLIM7	15	49.844
+	4.77071	1.69546e-05	0.407594	A0A024RAC0	Leucine zipper protein 1	LUZP1	16	120.3
+	8.25407	5.57093e-09	0.409099	Q9Y3F4	Serine-threonine kinase receptor-associated protein	STRAP	17	38.438
+	4.4956	3.1945e-05	0.412208	Q8TAF6	Long-chain-fatty-acid--CoA ligase 4	FACL4;ACSL4	18	74.421
+	6.79369	1.60809e-07	0.415638	A0A140VKA0	Caldesmon	CALD1	30	62.663
+	5.57591	2.65515e-06	0.416872	P14324	Farnesyl pyrophosphate synthase	FDPS	11	48.275
+	3.59292	0.000255317	0.421192	B3KY12	Splicing factor 3A subunit 3	SF3A3	9	58.776
+	5.31473	4.84477e-06	0.421759	Q9NZB2	Constitutive coactivator of PPAR-gamma-like protein 1	FAM120A	15	121.89
+	3.3925	0.000405039	0.422064	Q5U071	High mobility group protein B2	HMGB2	5	23.904
+	6.33812	4.59073e-07	0.422314	P62263	40S ribosomal protein S14	RPS14	12	16.273
+	3.1421	0.000720947	0.426256	P62877	E3 ubiquitin-protein ligase RBX1;E3 ubiquitin-protein ligase RBX1, N-terminally processed	RBX1	3	12.274
+	13.7314	1.85619e-14	0.426554	Q5JR94	40S ribosomal protein S8	RPS8	14	24.205
+	4.86237	1.37287e-05	0.428995	A0A024R1K7	14-3-3 protein eta	YWHAH	12	28.218
+	12.5976	2.52554e-13	0.439456	V9HW22	Heat shock cognate 71 kDa protein	HEL-S-72p;HSPA8	40	70.897
+	5.06322	8.64538e-06	0.439513	B2RD51	Proteasome assembly chaperone 1	PSMG1	4	32.882
+	3.55385	0.000279352	0.440044	Q9UK76	Hematological and neurological expressed 1 protein;Hematological and neurological expressed 1 protein, N-terminally processed	HN1	8	16.014
+	4.33807	4.59122e-05	0.441895	A6NGP5	Hematological and neurological expressed 1-like protein	HN1L	7	18.906
+	7.82275	1.50399e-08	0.443807	Q6IB98	Eukaryotic translation initiation factor 3 subunit H	EIF3S3;EIF3H	11	39.93
+	4.54338	2.86168e-05	0.444056	V9HVZ4	Glyceraldehyde-3-phosphate dehydrogenase	HEL-S-162eP;GAPDH	26	36.053
+	8.92855	1.17882e-09	0.448561	P19623	Spermidine synthase	SRM	13	33.824
+	6.42931	3.72129e-07	0.44872	A0A024RAC5	Protein RCC2	RCC2	13	56.084
+	7.78007	1.65933e-08	0.450723	A0A140VJP5	S-adenosylmethionine synthase isoform type-2;S-adenosylmethionine synthase	MAT2A	9	43.66
+	7.20221	6.27757e-08	0.450773	V9HWB8	Pyruvate kinase;Pyruvate kinase PKM	HEL-S-30;PKM;PKM2	37	57.936
+	4.20152	6.28752e-05	0.451938	B0ZBD0	40S ribosomal protein S19	RPS19	11	16.06
+	8.14963	7.08555e-09	0.453046	A8K5T7	Suppressor of G2 allele of SKP1 homolog	SUGT1	15	41.052
+	6.89323	1.27871e-07	0.453051	Q59EH3	Low molecular weight phosphotyrosine protein phosphatase	ACP1	7	18.698
+	2.71444	0.00192999	0.454904	Q5JP53	Tubulin beta chain	TUBB;XTP3TPATP1	5	47.766
+	10.4278	3.73424e-11	0.455126	P55060	Exportin-2	CSE1L	40	110.42
+	7.17326	6.71025e-08	0.457276	A0A024R872	Niban-like protein 1	C9orf88;FAM129B	22	82.682
+	4.58227	2.61657e-05	0.459215	Q59EH7	DnaJ homolog subfamily C member 7	DNAJC7	8	55.417
+	7.25364	5.57649e-08	0.459343	Q06830	Peroxiredoxin-1	PRDX1	20	22.11
+	4.58742	2.58569e-05	0.45966	A0A140VJJ2	S-formylglutathione hydrolase	ESD	10	31.462
+	15.387	4.1021e-16	0.460638	Q3B7A7	Trifunctional purine biosynthetic protein adenosine-3;Phosphoribosylamine--glycine ligase;Phosphoribosylformylglycinamidine cyclo-ligase;Phosphoribosylglycinamide formyltransferase	GART	29	107.72
+	5.11315	7.70641e-06	0.464784	A0A024R326	60S ribosomal protein L29	RPL29	2	17.553
+	2.72423	0.00188698	0.466234	A0A024R5S9		NEDD4	6	104.16
+	11.3306	4.67068e-12	0.467819	A0A024QZN4	Vinculin	VCL;HEL114	54	116.72
+	10.4513	3.53782e-11	0.469126	P62280	40S ribosomal protein S11	RPS11	13	18.431
+	14.6799	2.08992e-15	0.474873	Q5SRT3	Chloride intracellular channel protein;Chloride intracellular channel protein 1	CLIC1	18	26.922
+	8.63655	2.30915e-09	0.47785	A0A024R0E2	Cold shock domain-containing protein E1	CSDE1;UNR	19	88.884
+	9.15962	6.92436e-10	0.480624	A0A024R687	Fermitin family homolog 2	PLEKHC1;FERMT2	15	77.86
+	9.72263	1.89395e-10	0.481196	A0A024RDQ0	Heat shock protein 105 kDa	HSPH1	29	92.115
+	9.52921	2.95659e-10	0.481348	A0A024R2Q4	Ribosomal protein L15;60S ribosomal protein L15	RPL15	9	24.146
+	4.41182	3.87416e-05	0.486117	A0A0F7NGI8	Leucine-rich repeat flightless-interacting protein 1	LRRFIP1	20	82.688
+	6.73097	1.85795e-07	0.486864	P67809	Nuclease-sensitive element-binding protein 1	YBX1	7	35.924
+	8.68633	2.05907e-09	0.487779	V9HWC0	Moesin	HEL70;MSN	53	67.819
+	7.53823	2.89578e-08	0.494189	P09382	Galectin-1	LGALS1	11	14.716
+	13.4776	3.32944e-14	0.495335	Q6IPT9	Elongation factor 1-alpha;Elongation factor 1-alpha 1;Putative elongation factor 1-alpha-like 3	EEF1A1;EEF1A1L14;EEF1A1P5;PTI-1	24	50.184
+	5.05925	8.72475e-06	0.497114	Q9BQQ5	60S ribosomal protein L27a	L27a;RPL27A	8	12.015
+	13.0634	8.64121e-14	0.498693	P36578	60S ribosomal protein L4	RPL4	22	47.697
+	8.22852	5.90853e-09	0.500304	P68363	Tubulin alpha-1B chain	TUBA1B	36	50.151
+	5.15339	7.02434e-06	0.50031	B4DY28	Cysteine and glycine-rich protein 1	CSRP1	12	20.042
+	6.56078	2.74928e-07	0.502339	D3DVC4	Nestin	NES	73	177.42
+	6.15927	6.92993e-07	0.504909	Q9NZL4	Hsp70-binding protein 1	HSPBP1	5	39.474
+	9.67608	2.10822e-10	0.506745	A0A024R5Q7	Adenylosuccinate synthetase isozyme 2	ADSS	14	50.097
+	3.60184	0.000250125	0.508188	B4E3A8	Leukocyte elastase inhibitor	HEL57;SERPINB1	7	38.685
+	5.70064	1.99231e-06	0.508202	Q14694	Ubiquitin carboxyl-terminal hydrolase 10	USP10	9	87.133
+	10.2248	5.95879e-11	0.508785	P12268	Inosine-5-monophosphate dehydrogenase 2	IMPDH2	19	55.804
+	11.7742	1.68179e-12	0.512792	E7EX73	Eukaryotic translation initiation factor 4 gamma 1	EIF4G1;EIF4G1 variant protein	35	158.64
+	5.82548	1.49458e-06	0.51423	A0A024R6Q1	Eukaryotic translation initiation factor 5	EIF5	8	49.222
+	5.7297	1.86339e-06	0.514908	A0A024QZA8	Receptor protein-tyrosine kinase;Ephrin type-A receptor 2	EPHA2	20	108.27
+	12.0088	9.79986e-13	0.518506	Q8WUP2	Filamin-binding LIM protein 1	FBLIM1	16	40.669
+	8.16618	6.82048e-09	0.52308	Q6P6D7	Phosphoglycerate mutase;Phosphoglycerate mutase 1	PGAM1;hCG_2015269	17	28.82
+	11.9663	1.08065e-12	0.529253	P62249	40S ribosomal protein S16	RPS16	11	16.445
+	8.12349	7.52499e-09	0.530822	P28074	Proteasome subunit beta type-5	PSMB5	10	28.48
+	3.553	0.000279899	0.530903	Q53Y51	D-dopachrome decarboxylase;D-dopachrome decarboxylase-like protein	DDT;DDTL	4	12.712
+	6.11695	7.63916e-07	0.530933	O60869	Endothelial differentiation-related factor 1	EDF1	6	16.368
+	9.24377	5.70464e-10	0.535577	A0A024R4M0	40S ribosomal protein S9	RPS9	14	22.591
+	9.26945	5.37716e-10	0.535587	B2R4W8	40S ribosomal protein S15a	hCG_1994130;RPS15A	9	14.839
+	4.86506	1.3644e-05	0.536229	A0A024RDH8	60S ribosomal protein L34	RPL34	8	13.293
+	3.27489	0.000531018	0.536324	C9J931	GTP-binding protein Rheb	RHEB	4	8.6739
+	14.0663	8.58342e-15	0.538879	D3DPU2	Adenylyl cyclase-associated protein;Adenylyl cyclase-associated protein 1	CAP1	28	51.672
+	3.91318	0.000122129	0.544133	A8KAJ3	EGF-containing fibulin-like extracellular matrix protein 1	EFEMP1	17	54.668
+	10.4301	3.71486e-11	0.544858	Q9BUF5	Tubulin beta-6 chain	TUBB6	19	49.857
+	11.3647	4.31826e-12	0.547007	A0A024R4F1	Alpha-enolase;Enolase	ENO1	35	47.168
+	3.69638	0.000201196	0.55314	A8K6Q9	Spartin	SPG20	6	72.831
+	4.1288	7.4336e-05	0.555561	E5RGN3	Copper transport protein ATOX1	ATOX1	5	6.3304
+	11.3029	4.97891e-12	0.555921	A0A024R652	C-1-tetrahydrofolate synthase, cytoplasmic;Methylenetetrahydrofolate dehydrogenase;Methenyltetrahydrofolate cyclohydrolase;Formyltetrahydrofolate synthetase;C-1-tetrahydrofolate synthase, cytoplasmic, N-terminally processed	MTHFD1	24	101.53
+	4.56747	2.70725e-05	0.558684	A0A024R7F1	Glucosidase 2 subunit beta	PRKCSH	13	59.296
+	3.94767	0.000112805	0.563113	Q9H8S9	MOB kinase activator 1A;MOB kinase activator 1B	MOB1A;MOB1B;MOBKL1A;MOB4A	2	25.079
+	8.68978	2.04275e-09	0.563927	H0YMF4	60S ribosomal protein L28	RPL28	8	12.39
+	12.2265	5.93675e-13	0.568357	A0A024QZD1	60S ribosomal protein L18	RPL18	10	21.634
+	13.0277	9.38232e-14	0.569912	Q6NZ55	60S ribosomal protein L13	RPL13	10	24.265
+	16.7545	1.75977e-17	0.577029	Q01813	ATP-dependent 6-phosphofructokinase, platelet type	PFKP	35	85.595
+	16.0875	8.17517e-17	0.580128	E9KL35	Guanine nucleotide-binding protein subunit beta-2-like 1;Guanine nucleotide-binding protein subunit beta-2-like 1, N-terminally processed	GNB2L1	24	35.076
+	11.3191	4.79646e-12	0.581081	A0A087WXM6	60S ribosomal protein L17	RPL17;hCG_24487;RPL17-C18orf32	8	19.586
+	4.55273	2.80072e-05	0.582098	Q9BRF8	Serine/threonine-protein phosphatase CPPED1	CPPED1	6	35.548
+	9.97134	1.06822e-10	0.590852	V9HWB5	Inorganic pyrophosphatase	HEL-S-66p;PPA1	17	32.66
+	5.61063	2.45117e-06	0.594227	Q96IZ0	PRKC apoptosis WT1 regulator protein	PAWR	9	36.567
+	2.30111	0.00499905	0.59598	Q6FGH9	Dynein light chain 1, cytoplasmic;Dynein light chain 2, cytoplasmic	DNCL1;DYNLL1;DYNLL2	4	10.366
+	9.48884	3.24462e-10	0.599118	Q6IAX2	60S ribosomal protein L21	RPL21	6	18.565
+	9.43326	3.68757e-10	0.603301	A0A0S2Z4R1	Tyrosine--tRNA ligase, cytoplasmic;Tyrosine--tRNA ligase, cytoplasmic, N-terminally processed;Tyrosine--tRNA ligase	YARS	18	59.143
+	2.56914	0.00269686	0.604749	P62306	Small nuclear ribonucleoprotein F	SNRPF	2	9.7251
+	4.15741	6.95975e-05	0.606391	A0A024QYX3	RNA-binding protein 3	RBM3	4	17.17
+	10.733	1.84913e-11	0.611961	A0A140VK94	Ran-specific GTPase-activating protein	RANBP1	6	23.31
+	9.50788	3.10539e-10	0.620473	O14929	Histone acetyltransferase type B catalytic subunit	HAT1	7	49.512
+	20.9998	1.00049e-21	0.622565	P13639	Elongation factor 2	EEF2	55	95.337
+	7.87313	1.33927e-08	0.627258	P42677	40S ribosomal protein S27	RPS27	5	9.461
+	5.72199	1.89676e-06	0.62816	B2R4R9	40S ribosomal protein S28	RPS28	2	7.8409
+	5.69144	2.03496e-06	0.63833	A8K6Q8	Transferrin receptor protein 1;Transferrin receptor protein 1, serum form	TFRC	19	84.872
+	9.85696	1.39009e-10	0.639954	A0A024R904	Calcyclin-binding protein	CACYBP	13	26.21
+	14.906	1.24164e-15	0.640371	Q6FI35	Proliferating cell nuclear antigen	PCNA	9	28.715
+	12.7905	1.61996e-13	0.657441	P62277	40S ribosomal protein S13	RPS13	13	17.222
+	8.6587	2.1943e-09	0.664957	Q53H03	Nuclear autoantigenic sperm protein	NASP	17	85.235
+	12.7256	1.88088e-13	0.670836	A8K2X4	Endoglin	ENG	19	70.547
+	2.94559	0.00113347	0.673896	A0A024QZ77	EF-hand domain-containing protein D2	EFHD2	8	26.697
+	18.7612	1.7331e-19	0.673981	A8K7F6	Eukaryotic initiation factor 4A-I	EIF4A1	25	46.121
+	6.66141	2.18067e-07	0.679015	Q9UJU6	Drebrin-like protein	DBNL	10	48.207
+	8.92666	1.18397e-09	0.680193	Q8WVC2	40S ribosomal protein S21	RPS21	6	8.85
+	12.2049	6.23836e-13	0.680436	Q9NR30	Nucleolar RNA helicase 2	DDX21	23	87.343
+	6.06698	8.57082e-07	0.681768	A0A024R6Y2	Nuclear transport factor 2	NUTF2	5	14.478
+	7.3279	4.70002e-08	0.690942	C9JXB8	60S ribosomal protein L24	RPL24;HEL-S-310	6	14.369
+	5.44911	3.55541e-06	0.692115	Q658N3	Protein Dr1	DKFZp666G145;DR1	4	19.443
+	8.1999	6.31095e-09	0.693788	P62917	60S ribosomal protein L8	RPL8	9	28.024
+	9.56887	2.69853e-10	0.698709	Q8IZ29	Tubulin beta-4B chain	TUBB2C;TUBB4B	27	49.839
+	6.73582	1.8373e-07	0.699167	Q5ISS7	60S ribosomal protein L10	RPL10	10	21.883
+	10.6237	2.37844e-11	0.699441	Q9BY44	Eukaryotic translation initiation factor 2A;Eukaryotic translation initiation factor 2A, N-terminally processed	EIF2A	15	64.989
+	10.6615	2.18025e-11	0.699755	Q71UA6	Amino acid transporter;Neutral amino acid transporter B(0)	SLC1A5	5	56.583
+	17.6482	2.24785e-18	0.704436	P18124	60S ribosomal protein L7	RPL7;WUGSC:H_RG054D04.1	18	29.225
+	15.7971	1.59559e-16	0.707907	A0A024RDY0	Importin-5	RANBP5;IPO5	36	123.63
+	10.3372	4.60026e-11	0.709256	A0A024RDE8	PDZ and LIM domain protein 5	PDLIM5;LIM	29	63.974
+	4.73384	1.84569e-05	0.709815	P20290	Transcription factor BTF3	BTF3	8	22.168
+	10.2035	6.25956e-11	0.710004	Q16222	UDP-N-acetylhexosamine pyrophosphorylase;UDP-N-acetylgalactosamine pyrophosphorylase;UDP-N-acetylglucosamine pyrophosphorylase	UAP1	15	58.768
+	10.6591	2.19231e-11	0.714837	M0R117	60S ribosomal protein L18a	RPL18A	13	18.079
+	5.89949	1.2604e-06	0.716645	P18077	60S ribosomal protein L35a	RPL35A	6	12.538
+	11.9771	1.05416e-12	0.723687	P37802	Transgelin-2	TAGLN2	21	22.391
+	12.1732	6.71093e-13	0.729324	A0A0S2Z4A5	DNA replication licensing factor MCM7;DNA helicase	MCM7	15	81.307
+	8.2554	5.55395e-09	0.733763	Q53HJ4	DNA helicase;DNA replication licensing factor MCM3	MCM3;HCC5	17	90.98
+	12.3819	4.15087e-13	0.738281	Q9UNN8	Endothelial protein C receptor	PROCR	5	26.671
+	4.00206	9.95278e-05	0.740028	P61960	Ubiquitin-fold modifier 1	UFM1	3	9.1175
+	7.93989	1.14845e-08	0.75159	B4DNN4	Ribonucleoside-diphosphate reductase;Ribonucleoside-diphosphate reductase large subunit	RRM1	12	86.451
+	20.3009	5.00171e-21	0.758848	A0A024R4Z6	FACT complex subunit SSRP1	SSRP1	14	81.074
+	15.6019	2.50108e-16	0.76622	Q9Y5B9	FACT complex subunit SPT16	SUPT16H	15	119.91
+	4.66751	2.15027e-05	0.777938	F6WIT2	Serine/threonine-protein phosphatase 2A activator	PPP2R4	8	32.936
+	8.67462	2.11532e-09	0.791486	P40222	Alpha-taxilin	TXLNA	7	61.89
+	9.30253	4.9828e-10	0.793857	A4D177	Chromobox protein homolog 3	CBX3	8	20.811
+	8.64917	2.24303e-09	0.796998	P17812	CTP synthase 1;CTP synthase	CTPS1	15	66.69
+	6.83737	1.4542e-07	0.798144	Q6IBA2	Activated RNA polymerase II transcriptional coactivator p15	PC4;SUB1	4	14.395
+	11.367	4.29543e-12	0.811797	P62424	60S ribosomal protein L7a	RPL7A;RP-L7a	19	29.995
+	15.1402	7.24044e-16	0.819473	P07737	Profilin-1	PFN1	13	15.054
+	5.68677	2.057e-06	0.820788	D3DT44	Glutamate--cysteine ligase regulatory subunit	GCLM	4	28.615
+	7.18075	6.59546e-08	0.830804	Q6IPH7		RPL14	5	23.787
+	14.0993	7.95596e-15	0.832432	V9HWH6	Purine nucleoside phosphorylase	HEL-S-156an;PNP	21	32.118
+	12.6645	2.16508e-13	0.84063	Q9UBB4	Ataxin-10	ATXN10	14	53.488
+	7.91566	1.21433e-08	0.842656	Q7Z726	Importin subunit alpha;Importin subunit alpha-1	KPNA2	14	57.875
+	11.0205	9.53995e-12	0.844703	Q6FHX6	Flap endonuclease 1	FEN1	7	42.592
+	2.8606	0.00137847	0.85332	B7Z6Y2	Myc box-dependent-interacting protein 1	BIN1	2	43.165
+	4.86564	1.36259e-05	0.856949	Q49AN9	Small nuclear ribonucleoprotein G;Putative small nuclear ribonucleoprotein G-like protein 15	SNRPG;SNRPGP15	3	7.1013
+	6.75472	1.75907e-07	0.85989	P07108	Acyl-CoA-binding protein	DBI	6	10.044
+	4.19583	6.37041e-05	0.885509	P63279	SUMO-conjugating enzyme UBC9	UBE2I	6	18.007
+	5.73875	1.82495e-06	0.9747	Q02952	A-kinase anchor protein 12	AKAP12	61	191.48
+	6.36475	4.31764e-07	0.979236	Q53Y97	Thymidylate synthase	TYMS	8	35.716
+	4.19735	6.34818e-05	1.01594	K7ELC2	40S ribosomal protein S15	RPS15	5	17.723
+	3.10869	0.000778589	1.05264	O95433	Activator of 90 kDa heat shock protein ATPase homolog 1	AHSA1	9	38.274
+	5.21432	6.10494e-06	1.05396	Q8WX93	Palladin	PALLD	15	150.56
+	14.5692	2.69653e-15	1.05416	Q14566	DNA replication licensing factor MCM6	MCM6	18	92.888
+	13.3331	4.64403e-14	1.08309	B3KXZ4	DNA helicase;DNA replication licensing factor MCM2	MCM2	15	91.271
+	8.79848	1.59044e-09	1.11102	B1AHB1	DNA helicase;DNA replication licensing factor MCM5	MCM5	9	77.592
+	8.07741	8.36744e-09	1.12523	B4DDF4	Calponin;Calponin-2	CNN2	8	32.616
+	13.1466	7.13527e-14	1.16311	A0A024R222	Phosphoserine aminotransferase	PSAT1	12	40.422
+	6.60302	2.4945e-07	1.18469	P68366	Tubulin alpha-4A chain	TUBA4A	3	49.924
+	11.8141	1.53439e-12	1.33523	Q5ISS1	ADP-ribosylation factor 1;ADP-ribosylation factor 3	ARF1;ARF3	7	19.56
+	7.55204	2.80518e-08	1.38101	J3QR09	Ribosomal protein L19;60S ribosomal protein L19	RPL19	5	23.134
+	25.2262	5.94081e-26	1.3987	H0YNW5	Deoxyuridine 5-triphosphate nucleotidohydrolase, mitochondrial	DUT	6	17.827
+	16.5657	2.7184e-17	1.71157	V9HW83	Retinal dehydrogenase 1	HEL-S-53e;HEL-9;ALDH1A1	22	54.861
+	8.13266	7.36792e-09	2.22605	P68133	Actin, alpha skeletal muscle;Actin, alpha cardiac muscle 1;Actin, gamma-enteric smooth muscle;Actin, aortic smooth muscle	ACTA1;ACTC1;ACTA2;ACTG2	6	42.051
+	15.7998	1.58578e-16	2.38258	A0A0P1J1R0	Translationally-controlled tumor protein	TPT1	7	19.595
+	14.1399	7.24585e-15	2.40961	Q5U0D2	Transgelin	TAGLN	17	22.611
+	15.2154	6.09026e-16	2.46827	O00469	Procollagen-lysine,2-oxoglutarate 5-dioxygenase 2	PLOD2	24	84.685
