# Supplementary material for: Protein network analyses of pulmonary endothelial cells in chronic thromboembolic pulmonary hypertension
Source: Sci Rep. 2021 Mar 10;11:5583. doi: 10.1038/s41598-021-85004-z (PMC7946953; doi:10.1038/s41598-021-85004-z)
Supplement: Supplementary file 2 — Supplementary Table 2. [file 41598_2021_85004_MOESM2_ESM.xls]

## Sheet: Sheet0
Supplementary Table 2: Dysregulated Pathways identified by IPA Sarath Babu Nukala1, 8 $*, Olga Tura-Ceide3,4,5 $, Giancarlo Aldini1, Valérie Smolders2,4, Isabel Blanco3,4, Victor I. Peinado3,4, Manuel Castellà6, Joan Albert Barberà3,4,, Alessandra Altomare1, Giovanna Baron1, Marina Carini1, Marta Cascante2,7+ and Alfonsina D’Amato1+*
© 2000-2020 QIAGEN. All rights reserved.
Ingenuity Canonical Pathways	-log(p-value)	Ratio	z-score	Molecules
Oxidative Phosphorylation	25	0.312	-5.831	ATP5F1A,ATP5F1B,ATP5F1C,ATP5F1D,ATP5ME,ATP5MG,ATP5PB,ATP5PF,ATP5PO,COX4I1,COX5B,COX6C,CYC1,CYCS,NDUFA10,NDUFA11,NDUFA5,NDUFA7,NDUFA8,NDUFA9,NDUFB10,NDUFB4,NDUFS1,NDUFS3,NDUFV1,NDUFV2,NDUFV3,SDHA,SDHB,UQCRB,UQCRC1,UQCRC2,UQCRFS1,UQCRH
Ephrin Receptor Signaling	2.12	0.0667	-3.317	ACP1,EPHA2,GNB2,GNB4,ITGA2,ITGA3,ITGB1,RALA,RAP1B,RAP2B,RRAS,SDCBP
ERK/MAPK Signaling	1.88	0.0619	-3.162	ITGA2,ITGA3,ITGB1,LAMTOR3,PRKACA,PRKAR2B,PTPA,RALA,RAP1B,RAP2B,RRAS,YWHAH
NF-κB Activation by Viruses	3.77	0.12	-3.162	ITGA2,ITGA3,ITGA6,ITGAV,ITGB1,ITGB3,RALA,RAP1B,RAP2B,RRAS
Opioid Signaling Pathway	1.44	0.052	-3.051	AP2A2,AP2B1,AP2S1,ARRB1,ITPR2,ITPR3,NOS3,PRKACA,PRKAR2B,RALA,RAP1B,RAP2B,RRAS
Adrenomedullin signaling pathway	0.87	0.0455	-3	ITPR2,ITPR3,NOS3,PRKACA,PRKAR2B,RALA,RAP1B,RAP2B,RRAS
Cardiac Hypertrophy Signaling (Enhanced)	0	0.0246	-2.887	HDAC2,ITGA2,ITGA3,ITGB1,ITPR2,ITPR3,PRKACA,PRKAR2B,RALA,RAP1B,RAP2B,RRAS
CREB Signaling in Neurons	1.04	0.0481	-2.828	GNB2,GNB4,ITPR2,ITPR3,PRKACA,PRKAR2B,RALA,RAP1B,RAP2B,RRAS
Endothelin-1 Signaling	0.719	0.0428	-2.828	HMOX1,ITPR2,ITPR3,NOS3,RALA,RAP1B,RAP2B,RRAS
GNRH Signaling	0.848	0.0462	-2.828	ITPR2,ITPR3,PRKACA,PRKAR2B,RALA,RAP1B,RAP2B,RRAS
IL-8 Signaling	1.44	0.055	-2.828	GNB2,GNB4,HMOX1,ICAM1,ITGAV,ITGB3,RALA,RAP1B,RAP2B,RRAS,VASP
Phospholipase C Signaling	1.36	0.0506	-2.828	GNB2,GNB4,HDAC2,HMOX1,ITGA2,ITGA3,ITGB1,ITPR2,ITPR3,RALA,RAP1B,RAP2B,RRAS
Regulation of eIF4 and p70S6K Signaling	25.4	0.253	-2.828	EIF1,EIF2A,EIF2S1,EIF3C,EIF3D,EIF3H,EIF3J,EIF3K,EIF4A1,EIF4A2,EIF4G1,FAU,ITGA2,ITGA3,ITGB1,PTPA,RALA,RAP1B,RAP2B,RPS11,RPS12,RPS13,RPS14,RPS15,RPS15A,RPS16,RPS18,RPS19,RPS21,RPS26,RPS27,RPS27A,RPS28,RPS3,RPS3A,RPS5,RPS8,RPS9,RPSA,RRAS
Renin-Angiotensin Signaling	1.6	0.0672	-2.828	ITPR2,ITPR3,PRKACA,PRKAR2B,RALA,RAP1B,RAP2B,RRAS
Role of NFAT in Cardiac Hypertrophy	1.25	0.0512	-2.828	GNB2,GNB4,HDAC2,ITPR2,ITPR3,PRKACA,PRKAR2B,RALA,RAP1B,RAP2B,RRAS
Synaptic Long Term Depression	0.719	0.0428	-2.828	ITPR2,ITPR3,NOS3,PTPA,RALA,RAP1B,RAP2B,RRAS
Synaptic Long Term Potentiation	1.42	0.062	-2.828	ITPR2,ITPR3,PRKACA,PRKAR2B,RALA,RAP1B,RAP2B,RRAS
TCA Cycle II (Eukaryotic)	6.56	0.333	-2.828	ACO2,CS,DLD,IDH3A,MDH2,SDHA,SDHB,SUCLG1
AMPK Signaling	1.95	0.061	-2.714	AK2,AK3,CPT1A,EEF2,FASN,NOS3,PFKL,PFKP,PPM1G,PRKACA,PRKAR2B,PTPA,RAB7A
Calcium Signaling	1.7	0.0583	-2.646	ACTA1,ATP2B4,HDAC2,ITPR2,ITPR3,MYH10,PRKACA,PRKAR2B,RAP1B,RAP2B,TPM1,TPM3
Colorectal Cancer Metastasis Signaling	0.47	0.0354	-2.646	ARRB1,GNB2,GNB4,PRKACA,PRKAR2B,RALA,RAP1B,RAP2B,RRAS
HGF Signaling	1.31	0.0625	-2.646	ITGA2,ITGA3,ITGB1,RALA,RAP1B,RAP2B,RRAS
Isoleucine Degradation I	7.26	0.5	-2.646	ACAT1,BCAT2,DLD,ECHS1,HADHA,HADHB,HSD17B10
Neuroinflammation Signaling Pathway	0	0.0233	-2.646	APP,B2M,HMOX1,ICAM1,NCSTN,PYCARD,SOD2
Ovarian Cancer Signaling	0.914	0.05	-2.646	ARRB1,PRKACA,PRKAR2B,RALA,RAP1B,RAP2B,RRAS
PAK Signaling	1.58	0.0714	-2.646	ITGA2,ITGA3,ITGB1,RALA,RAP1B,RAP2B,RRAS
Rac Signaling	1.31	0.0625	-2.646	ITGA2,ITGA3,ITGB1,RALA,RAP1B,RAP2B,RRAS
Regulation of Cellular Mechanics by Calpain Protease	3.87	0.136	-2.646	ACTN1,ITGA2,ITGA3,ITGB1,RALA,RAP1B,RAP2B,RRAS,VCL
Valine Degradation I	6.34	0.389	-2.646	BCAT2,DLD,ECHS1,HADHA,HADHB,HIBADH,HIBCH
α-Adrenergic Signaling	3.94	0.116	-2.646	GNB2,GNB4,ITPR2,ITPR3,PRKACA,PRKAR2B,PYGB,RALA,RAP1B,RAP2B,RRAS
Agrin Interactions at Neuromuscular Junction	5.53	0.154	-2.53	ACTA1,ITGA2,ITGA3,ITGA6,ITGB1,ITGB3,LAMB1,RALA,RAP1B,RAP2B,RRAS,UTRN
Fatty Acid β-oxidation I	7.76	0.312	-2.53	ACAA1,ACAA2,ACSL4,ECHS1,ECI2,HADHA,HADHB,HSD17B10,HSD17B4,SCP2
Apelin Endothelial Signaling Pathway	0.886	0.0517	-2.449	ICAM1,NOS3,RALA,RAP1B,RAP2B,RRAS
BMP signaling pathway	1.39	0.0706	-2.449	PRKACA,PRKAR2B,RALA,RAP1B,RAP2B,RRAS
Cholecystokinin/Gastrin-mediated Signaling	0.848	0.0504	-2.449	ITPR2,ITPR3,RALA,RAP1B,RAP2B,RRAS
CXCR4 Signaling	0.896	0.0476	-2.449	GNB2,GNB4,ITPR2,ITPR3,RALA,RAP1B,RAP2B,RRAS
fMLP Signaling in Neutrophils	1.64	0.0684	-2.449	GNB2,GNB4,ITPR2,ITPR3,RALA,RAP1B,RAP2B,RRAS
G Beta Gamma Signaling	1.54	0.0656	-2.449	GNB2,GNB4,PRKACA,PRKAR2B,RALA,RAP1B,RAP2B,RRAS
Glioblastoma Multiforme Signaling	0.433	0.0361	-2.449	ITPR2,ITPR3,RALA,RAP1B,RAP2B,RRAS
Glioma Invasiveness Signaling	1.63	0.08	-2.449	ITGAV,ITGB3,RALA,RAP1B,RAP2B,RRAS
IGF-1 Signaling	1.89	0.0762	-2.449	NEDD4,PRKACA,PRKAR2B,RALA,RAP1B,RAP2B,RRAS,YWHAH
Melanocyte Development and Pigmentation Signaling	1.2	0.0632	-2.449	PRKACA,PRKAR2B,RALA,RAP1B,RAP2B,RRAS
Non-Small Cell Lung Cancer Signaling	1.65	0.0811	-2.449	ITPR2,ITPR3,RALA,RAP1B,RAP2B,RRAS
P2Y Purigenic Receptor Signaling Pathway	1.85	0.0703	-2.449	GNB2,GNB4,ITGB3,PRKACA,PRKAR2B,RALA,RAP1B,RAP2B,RRAS
PI3K Signaling in B Lymphocytes	0.646	0.0435	-2.449	ITPR2,ITPR3,RALA,RAP1B,RAP2B,RRAS
Thrombin Signaling	0.553	0.0383	-2.449	GNB2,GNB4,ITPR2,ITPR3,RALA,RAP1B,RAP2B,RRAS
Acute Phase Response Signaling	0.788	0.0447	-2.236	HMOX1,HMOX2,RALA,RAP1B,RAP2B,RRAS,SOD2,VWF
Angiopoietin Signaling	1.13	0.0658	-2.236	NOS3,RALA,RAP1B,RAP2B,RRAS
Glutaryl-CoA Degradation	4.44	0.357	-2.236	ACAT1,HADHA,HADHB,HSD17B10,HSD17B4
Induction of Apoptosis by HIV1	1.47	0.082	-2.236	CYCS,DIABLO,HTRA2,SLC25A13,SLC25A3
Ketogenesis	5.3	0.5	-2.236	ACAT1,BDH2,HADHA,HADHB,HMGCL
PDGF Signaling	0.936	0.0575	-2.236	ACP1,RALA,RAP1B,RAP2B,RRAS
Tryptophan Degradation III (Eukaryotic)	3.41	0.227	-2.236	ACAT1,HADHA,HADHB,HSD17B10,HSD17B4
VEGF Family Ligand-Receptor Interactions	0.967	0.0588	-2.236	NOS3,RALA,RAP1B,RAP2B,RRAS
Leukocyte Extravasation Signaling	3.05	0.0754	-2.138	ACTA1,ACTN1,F11R,ICAM1,ITGA2,ITGA3,ITGA6,ITGB1,ITGB3,MSN,PECAM1,RAP1B,RDX,VASP,VCL
Actin Nucleation by ARP-WASP Complex	2.89	0.111	-2.121	ITGA2,ITGA3,ITGB1,RALA,RAP1B,RAP2B,RRAS,VASP
CDK5 Signaling	4.07	0.111	-2.121	ITGA2,ITGA3,ITGA6,ITGB1,LAMB1,PRKACA,PRKAR2B,PTPA,RALA,RAP1B,RAP2B,RRAS
Ceramide Signaling	2.31	0.0899	-2.121	CTSD,CYCS,DIABLO,PTPA,RALA,RAP1B,RAP2B,RRAS
Acetyl-CoA Biosynthesis I (Pyruvate Dehydrogenase Complex)	4.61	0.571	-2	DLAT,DLD,PDHA1,PDHB
Antiproliferative Role of Somatostatin Receptor 2	1.55	0.0769	-2	GNB2,GNB4,RALA,RAP1B,RAP2B,RRAS
B Cell Receptor Signaling	0	0.0215	-2	RALA,RAP1B,RAP2B,RRAS
Bladder Cancer Signaling	0.491	0.0412	-2	RALA,RAP1B,RAP2B,RRAS
CCR3 Signaling in Eosinophils	1.49	0.064	-2	GNB2,GNB4,ITPR2,ITPR3,RALA,RAP1B,RAP2B,RRAS
Cdc42 Signaling	0.257	0.0299	-2	B2M,ITGA2,ITGA3,ITGB1,RALA
Chemokine Signaling	0.674	0.05	-2	RALA,RAP1B,RAP2B,RRAS
CNTF Signaling	0.975	0.0656	-2	RALA,RAP1B,RAP2B,RRAS
Corticotropin Releasing Hormone Signaling	0.585	0.0414	-2	ITPR2,ITPR3,NOS3,PRKACA,PRKAR2B,RAP1B
Endocannabinoid Developing Neuron Pathway	0.886	0.0517	-2	PRKACA,PRKAR2B,RALA,RAP1B,RAP2B,RRAS
Endometrial Cancer Signaling	0.975	0.0656	-2	RALA,RAP1B,RAP2B,RRAS
ErbB Signaling	0.509	0.0421	-2	RALA,RAP1B,RAP2B,RRAS
ErbB2-ErbB3 Signaling	0.879	0.0606	-2	RALA,RAP1B,RAP2B,RRAS
ErbB4 Signaling	1.27	0.0725	-2	NCSTN,RALA,RAP1B,RAP2B,RRAS
Estrogen-Dependent Breast Cancer Signaling	2.17	0.0933	-2	HSD17B10,HSD17B12,HSD17B4,RALA,RAP1B,RAP2B,RRAS
Fc Epsilon RI Signaling	0.333	0.0339	-2	RALA,RAP1B,RAP2B,RRAS
FcγRIIB Signaling in B Lymphocytes	0.726	0.0526	-2	RALA,RAP1B,RAP2B,RRAS
FLT3 Signaling in Hematopoietic Progenitor Cells	0.623	0.0476	-2	RALA,RAP1B,RAP2B,RRAS
GDNF Family Ligand-Receptor Interactions	2.11	0.0909	-2	ITPR2,ITPR3,PDLIM7,RALA,RAP1B,RAP2B,RRAS
Glioma Signaling	0.379	0.036	-2	RALA,RAP1B,RAP2B,RRAS
GP6 Signaling Pathway	0.321	0.0333	-2	ITGB3,LAMA4,LAMB1,RAP1B
GPCR-Mediated Integration of Enteroendocrine Signaling Exemplified by an L Cell	0.77	0.0548	-2	ITPR2,ITPR3,PRKACA,PRKAR2B
GPCR-Mediated Nutrient Sensing in Enteroendocrine Cells	0.373	0.0357	-2	ITPR2,ITPR3,PRKACA,PRKAR2B
Gα12/13 Signaling	0.263	0.0305	-2	RALA,RAP1B,RAP2B,RRAS
IL-2 Signaling	0.955	0.0645	-2	RALA,RAP1B,RAP2B,RRAS
IL-3 Signaling	0.674	0.05	-2	RALA,RAP1B,RAP2B,RRAS
IL-6 Signaling	0.288	0.0317	-2	RALA,RAP1B,RAP2B,RRAS
JAK/Stat Signaling	0.66	0.0494	-2	RALA,RAP1B,RAP2B,RRAS
Ketolysis	4.07	0.444	-2	ACAT1,BDH2,HADHA,HADHB
LPS-stimulated MAPK Signaling	0.636	0.0482	-2	RALA,RAP1B,RAP2B,RRAS
Macropinocytosis Signaling	1.58	0.0779	-2	ITGB1,ITGB3,RALA,RAP1B,RAP2B,RRAS
Melanoma Signaling	1.2	0.0784	-2	RALA,RAP1B,RAP2B,RRAS
Mouse Embryonic Stem Cell Pluripotency	0.431	0.0385	-2	RALA,RAP1B,RAP2B,RRAS
Neuregulin Signaling	3.26	0.104	-2	HSP90AA1,HSP90AB1,HSP90B1,ITGA2,ITGA3,ITGB1,RALA,RAP1B,RAP2B,RRAS
Neuropathic Pain Signaling In Dorsal Horn Neurons	0.447	0.0392	-2	ITPR2,ITPR3,PRKACA,PRKAR2B
Neurotrophin/TRK Signaling	0.712	0.0519	-2	RALA,RAP1B,RAP2B,RRAS
NGF Signaling	0.353	0.0348	-2	RALA,RAP1B,RAP2B,RRAS
Oncostatin M Signaling	1.42	0.093	-2	RALA,RAP1B,RAP2B,RRAS
p53 Signaling	0.783	0.051	-2	PCNA,PML,PRKDC,TNFRSF10B,TP53I3
PKCθ Signaling in T Lymphocytes	0	0.0256	-2	RALA,RAP1B,RAP2B,RRAS
Prolactin Signaling	0.648	0.0488	-2	RALA,RAP1B,RAP2B,RRAS
Relaxin Signaling	0.545	0.04	-2	GNB2,GNB4,NOS3,PRKACA,PRKAR2B,RAP1B
Renal Cell Carcinoma Signaling	1.48	0.0741	-2	RALA,RAP1B,RAP2B,RBX1,RPS27A,RRAS
Role of NANOG in Mammalian Embryonic Stem Cell Pluripotency	0.321	0.0333	-2	RALA,RAP1B,RAP2B,RRAS
Role of NFAT in Regulation of the Immune Response	0.762	0.044	-2	GNB2,GNB4,ITPR2,ITPR3,RALA,RAP1B,RAP2B,RRAS
SAPK/JNK Signaling	0.439	0.0388	-2	RALA,RAP1B,RAP2B,RRAS
Sperm Motility	0	0.0226	-2	EPHA2,ITPR2,ITPR3,PRKACA,PRKAR2B
SPINK1 General Cancer Pathway	0.815	0.0571	-2	RALA,RAP1B,RAP2B,RRAS
STAT3 Pathway	0.245	0.0296	-2	RALA,RAP1B,RAP2B,RRAS
TGF-β Signaling	0.499	0.0417	-2	RALA,RAP1B,RAP2B,RRAS
Thrombopoietin Signaling	0.917	0.0625	-2	RALA,RAP1B,RAP2B,RRAS
UVA-Induced MAPK Signaling	0.783	0.051	-2	CYCS,RALA,RAP1B,RAP2B,RRAS
UVC-Induced MAPK Signaling	1.2	0.0784	-2	RALA,RAP1B,RAP2B,RRAS
Cardiac Hypertrophy Signaling	0.544	0.0373	-1.89	ADSS2,GNB2,GNB4,PRKACA,PRKAR2B,RALA,RAP1B,RAP2B,RRAS
Dopamine Degradation	4.66	0.233	-1.89	ALDH1A1,ALDH1B1,ALDH2,ALDH4A1,ALDH7A1,MAOA,SULT1A3/SULT1A4
mTOR Signaling	16.8	0.171	-1.89	EIF3C,EIF3D,EIF3H,EIF3J,EIF3K,EIF4A1,EIF4A2,EIF4G1,FAU,HMOX1,PTPA,RALA,RAP1B,RAP2B,RHEB,RPS11,RPS12,RPS13,RPS14,RPS15,RPS15A,RPS16,RPS18,RPS19,RPS21,RPS26,RPS27,RPS27A,RPS28,RPS3,RPS3A,RPS5,RPS8,RPS9,RPSA,RRAS
Serotonin Degradation	2.44	0.104	-1.89	ALDH1A1,ALDH1B1,ALDH2,ALDH4A1,ALDH7A1,MAOA,SULT1A3/SULT1A4
Integrin Signaling	2.71	0.0698	-1.807	ACTA1,ACTN1,ITGA2,ITGA3,ITGA6,ITGAV,ITGB1,ITGB3,PFN1,RALA,RAP1B,RAP2B,RRAS,VASP,VCL
Synaptogenesis Signaling Pathway	0.658	0.0383	-1.732	AP2A2,AP2B1,AP2S1,EPHA2,HSPA8,PAFAH1B1,PRKACA,PRKAR2B,RALA,RAP1B,RAP2B,RRAS
NRF2-mediated Oxidative Stress Response	4.24	0.089	-1.667	ACTA1,CAT,DNAJC10,DNAJC13,DNAJC7,ERP29,GCLM,GSTO1,HMOX1,PRDX1,RALA,RAP1B,RAP2B,RBX1,RRAS,SOD1,SOD2
14-3-3-mediated Signaling	3.37	0.0938	-1.633	PDCD6IP,RALA,RAP1B,RAP2B,RRAS,TUBA1B,TUBA4A,TUBB,TUBB4B,TUBB6,VIM,YWHAH
Ethanol Degradation IV	4.36	0.261	-1.633	ALDH1A1,ALDH1B1,ALDH2,ALDH4A1,ALDH7A1,CAT
NF-κB Signaling	0.354	0.0333	-1.633	HDAC2,PRKACA,RALA,RAP1B,RAP2B,RRAS
Noradrenaline and Adrenaline Degradation	3.29	0.171	-1.633	ALDH1A1,ALDH1B1,ALDH2,ALDH4A1,ALDH7A1,MAOA
p70S6K Signaling	1.04	0.0538	-1.633	EEF2,PTPA,RALA,RAP1B,RAP2B,RRAS,YWHAH
Putrescine Degradation III	4.61	0.286	-1.633	ALDH1A1,ALDH1B1,ALDH2,ALDH4A1,ALDH7A1,MAOA
Tryptophan Degradation X (Mammalian, via Tryptamine)	4.14	0.24	-1.633	ALDH1A1,ALDH1B1,ALDH2,ALDH4A1,ALDH7A1,MAOA
PI3K/AKT Signaling	4.42	0.106	-1.604	HSP90AA1,HSP90AB1,HSP90B1,ITGA2,ITGA3,ITGB1,NOS3,PTPA,RALA,RAP1B,RAP2B,RHEB,RRAS,YWHAH
Protein Kinase A Signaling	0.863	0.0401	-1.508	ACP1,AKAP12,FLNC,GNB2,GNB4,ITPR2,ITPR3,MYH10,NOS3,PRKACA,PRKAR2B,PYGB,RAP1B,TIMM50,VASP,YWHAH
Nitric Oxide Signaling in the Cardiovascular System	2.01	0.08	-1.414	HSP90AA1,HSP90AB1,HSP90B1,ITPR2,ITPR3,NOS3,PRKACA,PRKAR2B
Telomerase Signaling	2.86	0.0926	-1.414	HDAC2,HSP90AA1,HSP90AB1,HSP90B1,PTPA,RALA,RAP1B,RAP2B,RRAS,TPP1
VEGF Signaling	3.08	0.099	-1.414	ACTA1,ACTN1,EIF1,EIF2S1,NOS3,RALA,RAP1B,RAP2B,RRAS,VCL
Acute Myeloid Leukemia Signaling	1.29	0.0667	-1.342	JUP,PML,RALA,RAP1B,RAP2B,RRAS
Death Receptor Signaling	0.876	0.0549	-1.342	ACTA1,CYCS,DIABLO,HTRA2,TNFRSF10B
Dopamine-DARPP32 Feedback in cAMP Signaling	0.452	0.0368	-1.342	ITPR2,ITPR3,PAWR,PRKACA,PRKAR2B,PTPA
eNOS Signaling	1.68	0.0625	-1.342	HSP90AA1,HSP90AB1,HSP90B1,HSPA8,HSPA9,ITPR2,ITPR3,NOS3,PRKACA,PRKAR2B
ERK5 Signaling	1.21	0.0694	-1.342	RALA,RAP1B,RAP2B,RRAS,YWHAH
Ethanol Degradation II	2.63	0.156	-1.342	ALDH1A1,ALDH1B1,ALDH2,ALDH4A1,ALDH7A1
Fatty Acid α-oxidation	3.62	0.25	-1.342	ALDH1A1,ALDH1B1,ALDH2,ALDH4A1,ALDH7A1
GM-CSF Signaling	1.23	0.0704	-1.342	RACK1,RALA,RAP1B,RAP2B,RRAS
Histamine Degradation	3.99	0.294	-1.342	ALDH1A1,ALDH1B1,ALDH2,ALDH4A1,ALDH7A1
Oxidative Ethanol Degradation III	3.74	0.263	-1.342	ALDH1A1,ALDH1B1,ALDH2,ALDH4A1,ALDH7A1
PEDF Signaling	1	0.0602	-1.342	RALA,RAP1B,RAP2B,RRAS,SOD2
Tec Kinase Signaling	0.662	0.0424	-1.342	ACTA1,GNB2,GNB4,ITGA2,ITGA3,ITGB1,TNFRSF10B
Paxillin Signaling	4.64	0.118	-1.265	ACTA1,ACTN1,ITGA2,ITGA3,ITGA6,ITGAV,ITGB1,ITGB3,RALA,RAP1B,RAP2B,RRAS,VCL
HMGB1 Signaling	0.654	0.0422	-1.134	HAT1,ICAM1,RALA,RAP1B,RAP2B,RBBP7,RRAS
Actin Cytoskeleton Signaling	2.21	0.0636	-1.069	ACTA1,ACTN1,ITGA2,ITGA3,ITGB1,MSN,MYH10,PFN1,RALA,RAP1B,RAP2B,RDX,RRAS,VCL
Production of Nitric Oxide and Reactive Oxygen Species in Macrophages	0	0.0265	-1	CAT,CLU,PCYOX1,PTPA,RAP1B
Signaling by Rho Family GTPases	0.955	0.0451	-1	ACTA1,GNB2,GNB4,ITGA2,ITGA3,ITGB1,MSN,NEDD4,RDX,SEPTIN9,VIM
Superpathway of Cholesterol Biosynthesis	2.05	0.143	-1	ACAT1,FDPS,HADHA,HADHB
Superpathway of Geranylgeranyldiphosphate Biosynthesis I (via Mevalonate)	2.88	0.235	-1	ACAT1,FDPS,HADHA,HADHB
Apelin Adipocyte Signaling Pathway	1.48	0.0741	-0.816	CAT,GPX1,GPX4,PRKACA,PRKAR2B,SOD1
Gαi Signaling	1.49	0.064	-0.816	GNB2,GNB4,PRKACA,PRKAR2B,RALA,RAP1B,RAP2B,RRAS
Insulin Receptor Signaling	0.629	0.0429	-0.816	PRKACA,PRKAR2B,RALA,RAP1B,RAP2B,RRAS
Stearate Biosynthesis I (Animals)	2.7	0.133	-0.816	ACOT9,ACSL4,BDH2,FASN,MBOAT7,PPT1
Aryl Hydrocarbon Receptor Signaling	2.94	0.0839	-0.447	ALDH18A1,ALDH1A1,ALDH1B1,ALDH2,ALDH4A1,ALDH7A1,CTSD,GSTO1,HSP90AA1,HSP90AB1,HSP90B1,MCM7
Regulation of Actin-based Motility by Rho	0.836	0.0532	-0.447	ACTA1,ITGA2,ITGA3,ITGB1,PFN1
ILK Signaling	2.31	0.0677	-0.302	ACTA1,ACTN1,FBLIM1,FERMT2,FLNC,ITGB1,ITGB3,KRT18,MYH10,NACA,PTPA,VCL,VIM
PPARα/RXRα Activation	3.75	0.0842	-0.258	ACAA1,ACOX1,AP2A2,CAND1,FASN,GOT2,GPD2,HSP90AA1,HSP90AB1,HSP90B1,PRKACA,PRKAR2B,RALA,RAP1B,RAP2B,RRAS
Apoptosis Signaling	2.04	0.0808	0	AIFM1,CYCS,DIABLO,HTRA2,RALA,RAP1B,RAP2B,RRAS
BAG2 Signaling Pathway	1.42	0.093	0	CTSB,HSP90AA1,HSPA8,HSPA9
Neuroprotective Role of THOP1 in Alzheimer's Disease	0.886	0.0517	0	APP,HTRA2,LONP1,PRKACA,PRKAR2B,TPP1
3-phosphoinositide Biosynthesis	0.262	0.0301	0.447	ACP1,MINPP1,PAWR,PGAM5,PTPA
3-phosphoinositide Degradation	0.312	0.0323	0.447	ACP1,MINPP1,PAWR,PGAM5,PTPA
D-myo-inositol (1,4,5,6)-Tetrakisphosphate Biosynthesis	0.391	0.0355	0.447	ACP1,MINPP1,PAWR,PGAM5,PTPA
D-myo-inositol (3,4,5,6)-tetrakisphosphate Biosynthesis	0.391	0.0355	0.447	ACP1,MINPP1,PAWR,PGAM5,PTPA
D-myo-inositol-5-phosphate Metabolism	0.308	0.0321	0.447	ACP1,MINPP1,PAWR,PGAM5,PTPA
Gluconeogenesis I	3.06	0.192	0.447	ENO1,GAPDH,MDH2,ME2,PGAM1
Superpathway of Inositol Phosphate Compounds	0	0.0251	0.447	ACP1,MINPP1,PAWR,PGAM5,PTPA
RhoA Signaling	0.801	0.0488	0.816	ACTA1,MSN,NEDD4,PFN1,RDX,SEPTIN9
RhoGDI Signaling	0.78	0.0444	0.816	ACTA1,GNB2,GNB4,ITGA2,ITGA3,ITGB1,MSN,RDX
Amyotrophic Lateral Sclerosis Signaling	0.481	0.0408	1	CAT,CYCS,GPX1,SOD1
NER Pathway	0.439	0.0388	1	HMGN1,PCNA,RBX1,UBE2I
Pyrimidine Deoxyribonucleotides De Novo Biosynthesis I	2.44	0.182	1	DUT,NME3,RRM1,TYMS
Systemic Lupus Erythematosus In T Cell Signaling Pathway	0	0.0269	1	B2M,MSN,NOS3,PTPA,RALA,RAP1B,RAP2B,RDX,RRAS
PPAR Signaling	1.46	0.0673	1.134	HSP90AA1,HSP90AB1,HSP90B1,RALA,RAP1B,RAP2B,RRAS
Endocannabinoid Cancer Inhibition Pathway	0.374	0.0347	1.342	EIF2A,NOS3,PRKACA,PRKAR2B,VIM
Sirtuin Signaling Pathway	17.5	0.147	1.569	APP,ATP5F1A,ATP5F1B,ATP5F1C,ATP5F1D,ATP5PB,ATP5PF,CPT1A,CYC1,GLUD1,GOT2,NDUFA10,NDUFA11,NDUFA5,NDUFA7,NDUFA8,NDUFA9,NDUFB10,NDUFB4,NDUFS1,NDUFS3,NDUFV1,NDUFV2,NDUFV3,NEDD4,NOS3,PDHA1,PGAM1,PRKDC,SDHA,SDHB,SOD1,SOD2,TIMM44,TIMM50,TIMM8B,TUBA1B,TUBA4A,UQCRC2,UQCRFS1,VDAC1,VDAC2,VDAC3
tRNA Charging	3.03	0.154	1.633	IARS1,IARS2,NARS1,SARS1,TARS1,YARS1
Glycolysis I	5.11	0.269	1.89	ENO1,GAPDH,PFKL,PFKP,PGAM1,PKM,TPI1
PTEN Signaling	1.47	0.0635	2.121	ITGA2,ITGA3,ITGB1,RALA,RAP1B,RAP2B,RRAS,YWHAH
EIF2 Signaling	45.1	0.289	3.889	ACTA1,EIF1,EIF2A,EIF2S1,EIF3C,EIF3D,EIF3H,EIF3J,EIF3K,EIF4A1,EIF4A2,EIF4G1,EIF5,FAU,RALA,RAP1B,RAP2B,RPL10A,RPL11,RPL13,RPL14,RPL15,RPL17,RPL18,RPL18A,RPL19,RPL21,RPL23,RPL24,RPL27,RPL27A,RPL28,RPL29,RPL3,RPL30,RPL34,RPL35A,RPL38,RPL4,RPL5,RPL7,RPL7A,RPL8,RPLP0,RPS11,RPS12,RPS13,RPS14,RPS15,RPS15A,RPS16,RPS18,RPS19,RPS21,RPS26,RPS27,RPS27A,RPS28,RPS3,RPS3A,RPS5,RPS8,RPS9,RPSA,RRAS
Mitochondrial Dysfunction	38.5	0.31	NaN	ACO2,AIFM1,APP,ATP5F1A,ATP5F1B,ATP5F1C,ATP5F1D,ATP5ME,ATP5MG,ATP5PB,ATP5PF,ATP5PO,CAT,COX4I1,COX5B,COX6C,CPT1A,CYC1,CYCS,FIS1,GPD2,GPX4,HSD17B10,HTRA2,MAOA,NCSTN,NDUFA10,NDUFA11,NDUFA5,NDUFA7,NDUFA8,NDUFA9,NDUFB10,NDUFB4,NDUFS1,NDUFS3,NDUFV1,NDUFV2,NDUFV3,PDHA1,PRDX3,PRDX5,SDHA,SDHB,SOD2,UQCRB,UQCRC1,UQCRC2,UQCRFS1,UQCRH,VDAC1,VDAC2,VDAC3
2-ketoglutarate Dehydrogenase Complex	0.854	0.2	NaN	DLD
2-oxobutanoate Degradation I	0.854	0.2	NaN	DLD
4-aminobutyrate Degradation I	1.06	0.333	NaN	SUCLG2
4-hydroxyproline Degradation I	1.23	0.5	NaN	ALDH4A1
5-aminoimidazole Ribonucleotide Biosynthesis I	1.06	0.333	NaN	GART
Activation of IRF by Cytosolic Pattern Recognition Receptors	0	0.0159	NaN	MAVS
Acyl-CoA Hydrolysis	1.26	0.154	NaN	ACOT9,PPT1
Adenine and Adenosine Salvage I	1.23	0.5	NaN	PNP
Adenine and Adenosine Salvage III	0.783	0.167	NaN	PNP
Adenosine Nucleotides Degradation II	0.44	0.0667	NaN	PNP
Adipogenesis pathway	0	0.0224	NaN	HAT1,HDAC2,RBBP7
Agranulocyte Adhesion and Diapedesis	2.31	0.0677	NaN	ACTA1,GLG1,ICAM1,ICAM2,ITGA2,ITGA3,ITGA6,ITGB1,MSN,MYH10,PECAM1,PODXL,RDX
Aldosterone Signaling in Epithelial Cells	3.55	0.0881	NaN	DNAJC10,DNAJC13,DNAJC7,HSP90AA1,HSP90AB1,HSP90B1,HSPA8,HSPA9,HSPD1,HSPE1,HSPH1,ITPR2,ITPR3,NEDD4
Allograft Rejection Signaling	0	0.0116	NaN	B2M
Amyloid Processing	1.2	0.0784	NaN	APP,NCSTN,PRKACA,PRKAR2B
Androgen Signaling	0.425	0.0368	NaN	GNB2,GNB4,HSP90AA1,PRKACA,PRKAR2B
Antigen Presentation Pathway	2.25	0.128	NaN	B2M,CANX,PSMB5,PSMB6,TAP1
Antioxidant Action of Vitamin C	0	0.028	NaN	GSTO1,HMOX1,NXN
Apelin Cardiac Fibroblast Signaling Pathway	0.302	0.0435	NaN	NOS3
Apelin Cardiomyocyte Signaling Pathway	0	0.02	NaN	CAT,NOS3
Apelin Muscle Signaling Pathway	0.362	0.0526	NaN	NOS3
Apelin Pancreas Signaling Pathway	0.413	0.0444	NaN	PRKACA,PRKAR2B
Arginine Biosynthesis IV	1.92	0.333	NaN	GLUD1,OAT
Arginine Degradation I (Arginase Pathway)	2.3	0.5	NaN	ALDH4A1,OAT
Arginine Degradation VI (Arginase 2 Pathway)	3.32	0.5	NaN	OAT,PYCR1,PYCR2
Arsenate Detoxification I (Glutaredoxin)	2.3	0.5	NaN	GSTO1,PNP
Ascorbate Recycling (Cytosolic)	0.947	0.25	NaN	GSTO1
Aspartate Biosynthesis	1.06	0.333	NaN	GOT2
Aspartate Degradation II	1.78	0.286	NaN	GOT2,MDH2
Assembly of RNA Polymerase II Complex	0	0.02	NaN	DR1
Atherosclerosis Signaling	0.299	0.0323	NaN	CLU,GLG1,ICAM1,PCYOX1
ATM Signaling	0	0.0206	NaN	CBX3,PTPA
Autophagy	2.68	0.115	NaN	CTSA,CTSB,CTSC,CTSD,CTSZ,LAMP1,LAMP2
Axonal Guidance Signaling	2.24	0.0513	NaN	EPHA2,ERAP2,GNB2,GNB4,HHIP,ITGA2,ITGA3,ITGB1,PFN1,PITRM1,PLXND1,PRKACA,PRKAR2B,RALA,RAP1B,RAP2B,RRAS,RTN4,SDCBP,TUBA1B,TUBA4A,TUBB,TUBB4B,TUBB6,VASP
Basal Cell Carcinoma Signaling	0	0.0137	NaN	HHIP
BER pathway	1.32	0.167	NaN	FEN1,PCNA
Bile Acid Biosynthesis, Neutral Pathway	0.491	0.0769	NaN	SCP2
Branched-chain α-keto acid Dehydrogenase Complex	0.947	0.25	NaN	DLD
Breast Cancer Regulation by Stathmin1	3.47	0.0796	NaN	GNB2,GNB4,ITPR2,ITPR3,PRKACA,PRKAR2B,PTPA,RALA,RAP1B,RAP2B,RRAS,TUBA1B,TUBA4A,TUBB,TUBB4B,TUBB6
Calcium Transport I	0.585	0.1	NaN	ATP2B4
Calcium-induced T Lymphocyte Apoptosis	0.507	0.0455	NaN	HDAC2,ITPR2,ITPR3
cAMP-mediated signaling	0	0.0176	NaN	AKAP12,LAMTOR3,PRKACA,PRKAR2B
Cancer Drug Resistance By Drug Efflux	1.55	0.0862	NaN	RALA,RAP1B,RAP2B,RRAS,YBX1
Cardiac β-adrenergic Signaling	0.629	0.0429	NaN	AKAP12,GNB2,GNB4,PRKACA,PRKAR2B,PTPA
Caveolar-mediated Endocytosis Signaling	5.02	0.151	NaN	ACTA1,B2M,CAVIN1,FLNC,FLOT2,ITGA2,ITGA3,ITGA6,ITGAV,ITGB1,ITGB3
CCR5 Signaling in Macrophages	0	0.0213	NaN	GNB2,GNB4
CD27 Signaling in Lymphocytes	0	0.0189	NaN	CYCS
CD28 Signaling in T Helper Cells	0	0.0165	NaN	ITPR2,ITPR3
CD40 Signaling	0	0.0152	NaN	ICAM1
CDP-diacylglycerol Biosynthesis I	0.932	0.1	NaN	CDS2,MBOAT7
Cell Cycle Control of Chromosomal Replication	2.22	0.107	NaN	MCM2,MCM3,MCM5,MCM6,MCM7,PCNA
Cell Cycle Regulation by BTG Family Proteins	0	0.027	NaN	PTPA
Cell Cycle: G1/S Checkpoint Regulation	0.496	0.0448	NaN	HDAC2,RPL11,RPL5
Cell Cycle: G2/M DNA Damage Checkpoint Regulation	0.752	0.0612	NaN	PRKDC,TRIP12,YWHAH
Cellular Effects of Sildenafil (Viagra)	1.02	0.0534	NaN	ACTA1,ITPR2,ITPR3,MYH10,NOS3,PRKACA,PRKAR2B
Choline Biosynthesis III	1.15	0.133	NaN	HMOX1,PCYT1A
Choline Degradation I	1.23	0.5	NaN	ALDH7A1
Chondroitin Sulfate Biosynthesis	0	0.0179	NaN	SULT1A3/SULT1A4
Chondroitin Sulfate Biosynthesis (Late Stages)	0	0.0208	NaN	SULT1A3/SULT1A4
Chondroitin Sulfate Degradation (Metazoa)	1.97	0.188	NaN	GM2A,HEXA,HEXB
Chronic Myeloid Leukemia Signaling	0.71	0.0481	NaN	HDAC2,RALA,RAP1B,RAP2B,RRAS
Citrulline Biosynthesis	1.56	0.222	NaN	ALDH18A1,OAT
Citrulline-Nitric Oxide Cycle	0.854	0.2	NaN	NOS3
Clathrin-mediated Endocytosis Signaling	3.65	0.0825	NaN	ACTA1,AP2A2,AP2B1,AP2S1,ARRB1,CLU,DAB2,HIP1R,HSPA8,ITGB1,ITGB3,MYO6,PCYOX1,RAB7A,RPS27A,TFRC
CMP-N-acetylneuraminate Biosynthesis I (Eukaryotes)	0.854	0.2	NaN	NAGK
Coagulation System	0	0.0286	NaN	VWF
Communication between Innate and Adaptive Immune Cells	0	0.0104	NaN	B2M
Crosstalk between Dendritic Cells and Natural Killer Cells	0	0.0225	NaN	ACTA1,FSCN1
CTLA4 Signaling in Cytotoxic T Lymphocytes	0.893	0.0556	NaN	AP2A2,AP2B1,AP2S1,B2M,PTPA
Cyclins and Cell Cycle Regulation	0	0.0247	NaN	HDAC2,PTPA
Cysteine Biosynthesis III (mammalia)	0.289	0.0417	NaN	MAT2A
Cytotoxic T Lymphocyte-mediated Apoptosis of Target Cells	0.573	0.0588	NaN	B2M,CYCS
Dendritic Cell Maturation	0	0.0163	NaN	B2M,FSCN1,ICAM1
Dermatan Sulfate Biosynthesis	0	0.0169	NaN	SULT1A3/SULT1A4
Dermatan Sulfate Biosynthesis (Late Stages)	0	0.0217	NaN	SULT1A3/SULT1A4
Dermatan Sulfate Degradation (Metazoa)	1.89	0.176	NaN	GM2A,HEXA,HEXB
Diphthamide Biosynthesis	1.06	0.333	NaN	EEF2
D-myo-inositol (1,3,4)-trisphosphate Biosynthesis	0.379	0.0556	NaN	MINPP1
DNA Double-Strand Break Repair by Non-Homologous End Joining	0.465	0.0714	NaN	PRKDC
DNA Methylation and Transcriptional Repression Signaling	0.573	0.0588	NaN	HDAC2,RBBP7
Docosahexaenoic Acid (DHA) Signaling	0.492	0.0513	NaN	APP,CYCS
Dopamine Receptor Signaling	1.11	0.0649	NaN	MAOA,PRKACA,PRKAR2B,PTPA,SPR
dTMP De Novo Biosynthesis	2.08	0.4	NaN	SHMT2,TYMS
EGF Signaling	0.304	0.0357	NaN	ITPR2,ITPR3
Eicosanoid Signaling	0.245	0.0312	NaN	LTA4H,PTGES2
Endocannabinoid Neuronal Synapse Pathway	0	0.0156	NaN	PRKACA,PRKAR2B
Endoplasmic Reticulum Stress Pathway	0.896	0.0952	NaN	EIF2S1,HSP90B1
Ephrin A Signaling	0	0.0208	NaN	EPHA2
Ephrin B Signaling	0.783	0.0556	NaN	ACP1,CAP1,GNB2,GNB4
Epithelial Adherens Junction Signaling	3.73	0.0915	NaN	ACTA1,ACTN1,JUP,MYH10,RALA,RAP1B,RAP2B,RRAS,TUBA1B,TUBA4A,TUBB,TUBB4B,TUBB6,VCL
Erythropoietin Signaling	0.712	0.0519	NaN	RALA,RAP1B,RAP2B,RRAS
Estrogen Biosynthesis	0.917	0.0732	NaN	HSD17B10,HSD17B12,HSD17B4
Estrogen Receptor Signaling	0.947	0.0511	NaN	PELP1,PHB2,PRKDC,RALA,RAP1B,RAP2B,RRAS
Eumelanin Biosynthesis	0.854	0.2	NaN	DDT
FAK Signaling	2.66	0.0938	NaN	ACTA1,ITGA2,ITGA3,ITGB1,RALA,RAP1B,RAP2B,RRAS,VCL
FAT10 Cancer Signaling Pathway	0.401	0.0435	NaN	EEF1A1,PCNA
Fatty Acid Activation	0.491	0.0769	NaN	ACSL4
Fatty Acid Biosynthesis Initiation II	1.23	0.5	NaN	FASN
Fatty Acid β-oxidation III (Unsaturated, Odd Number)	0.947	0.25	NaN	ECI2
Fcγ Receptor-mediated Phagocytosis in Macrophages and Monocytes	0.276	0.0319	NaN	ACTA1,HMOX1,VASP
Folate Polyglutamylation	2.08	0.4	NaN	MTHFD1,SHMT2
Folate Transformations I	1.56	0.222	NaN	MTHFD1,SHMT2
Formaldehyde Oxidation II (Glutathione-dependent)	1.23	0.5	NaN	ESD
FXR/RXR Activation	0	0.0238	NaN	CLU,FASN,PCYOX1
G Protein Signaling Mediated by Tubby	0.633	0.0645	NaN	GNB2,GNB4
GABA Receptor Signaling	0.509	0.0421	NaN	AP2A2,AP2B1,AP2S1,RPS27A
GADD45 Signaling	0.362	0.0526	NaN	PCNA
Gap Junction Signaling	3.05	0.0754	NaN	ACTA1,DBN1,ITPR2,ITPR3,PRKACA,PRKAR2B,RALA,RAP1B,RAP2B,RRAS,TUBA1B,TUBA4A,TUBB,TUBB4B,TUBB6
Germ Cell-Sertoli Cell Junction Signaling	4.8	0.0983	NaN	ACTA1,ACTN1,ITGA2,ITGA3,ITGA6,ITGB1,JUP,RALA,RAP1B,RAP2B,RRAS,TUBA1B,TUBA4A,TUBB,TUBB4B,TUBB6,VCL
Glucocorticoid Receptor Signaling	1.36	0.0475	NaN	ANXA1,FKBP4,HSP90AA1,HSP90AB1,HSP90B1,HSPA8,HSPA9,ICAM1,KRT18,PRKACA,RALA,RAP1B,RAP2B,RRAS,UBE2I,YWHAH
Glutamate Biosynthesis II	1.23	0.5	NaN	GLUD1
Glutamate Degradation II	1.06	0.333	NaN	GOT2
Glutamate Degradation III (via 4-aminobutyrate)	0.854	0.2	NaN	SUCLG2
Glutamate Degradation X	1.23	0.5	NaN	GLUD1
Glutamate Receptor Signaling	0	0.0175	NaN	HOMER3
Glutamate Removal from Folates	1.53	1	NaN	GGH
Glutathione Biosynthesis	1.06	0.333	NaN	GCLM
Glutathione Redox Reactions I	0.801	0.0833	NaN	GPX1,GPX4
Glutathione-mediated Detoxification	1.17	0.0938	NaN	ANPEP,GGH,GSTO1
Glycerol Degradation I	0.783	0.167	NaN	GPD2
Glycerol-3-phosphate Shuttle	1.06	0.333	NaN	GPD2
Glycine Betaine Degradation	0.585	0.1	NaN	SHMT2
Glycine Biosynthesis I	1.23	0.5	NaN	SHMT2
Glycine Cleavage Complex	0.783	0.167	NaN	DLD
Glycogen Degradation II	0.519	0.0833	NaN	PYGB
Glycogen Degradation III	1.2	0.143	NaN	GAA,PYGB
G-Protein Coupled Receptor Signaling	0	0.0257	NaN	LAMTOR3,PRKACA,PRKAR2B,RALA,RAP1B,RAP2B,RRAS
Granulocyte Adhesion and Diapedesis	1.75	0.0615	NaN	GLG1,ICAM1,ICAM2,ITGA2,ITGA3,ITGA6,ITGB1,ITGB3,MSN,PECAM1,RDX
Granzyme A Signaling	0.345	0.05	NaN	HMGB2
Granzyme B Signaling	1.97	0.188	NaN	CYCS,NUMA1,PRKDC
Guanine and Guanosine Salvage I	1.23	0.5	NaN	PNP
Guanosine Nucleotides Degradation III	0.519	0.0833	NaN	PNP
Gustation Pathway	0	0.0261	NaN	ITPR2,ITPR3,PRKACA,PRKAR2B
Gαq Signaling	0.298	0.0316	NaN	GNB2,GNB4,HMOX1,ITPR2,ITPR3
Gαs Signaling	0.408	0.0374	NaN	GNB2,GNB4,PRKACA,PRKAR2B
Heme Biosynthesis from Uroporphyrinogen-III I	0.947	0.25	NaN	CPOX
Heme Biosynthesis II	0.625	0.111	NaN	CPOX
Heme Degradation	2.3	0.5	NaN	HMOX1,HMOX2
Heparan Sulfate Biosynthesis	0	0.012	NaN	SULT1A3/SULT1A4
Heparan Sulfate Biosynthesis (Late Stages)	0	0.0132	NaN	SULT1A3/SULT1A4
Hepatic Cholestasis	0	0.0109	NaN	PRKACA,PRKAR2B
Hepatic Fibrosis / Hepatic Stellate Cell Activation	0	0.0108	NaN	ICAM1,MYH10
HER-2 Signaling in Breast Cancer	1.39	0.0706	NaN	ITGB1,ITGB3,RALA,RAP1B,RAP2B,RRAS
Hereditary Breast Cancer Signaling	0.629	0.0429	NaN	HDAC2,RALA,RAP1B,RAP2B,RPS27A,RRAS
HIF1α Signaling	1.28	0.0614	NaN	HSP90AA1,NOS3,RALA,RAP1B,RAP2B,RBX1,RRAS
HIPPO signaling	0.334	0.0353	NaN	MOB1A,PTPA,YWHAH
Histidine Degradation III	0.67	0.125	NaN	MTHFD1
Huntington's Disease Signaling	3.11	0.0714	NaN	AP2A2,ATP5F1A,ATP5F1B,ATP5F1C,ATP5F1D,ATP5PB,ATP5PF,CTSD,CYCS,GNB2,GNB4,HDAC2,HSPA8,HSPA9,RPS27A,SDHA,SDHB
Hypoxia Signaling in the Cardiovascular System	2.2	0.0946	NaN	HSP90AA1,HSP90AB1,HSP90B1,NOS3,P4HB,UBE2I,UBE2L3
iCOS-iCOSL Signaling in T Helper Cells	0	0.0179	NaN	ITPR2,ITPR3
IL-1 Signaling	0.548	0.044	NaN	GNB2,GNB4,PRKACA,PRKAR2B
IL-10 Signaling	0	0.0145	NaN	HMOX1
IL-12 Signaling and Production in Macrophages	0	0.0226	NaN	CLU,PCYOX1,RAB7A
IL-15 Production	0	0.00826	NaN	EPHA2
IL-15 Signaling	0.783	0.0556	NaN	RALA,RAP1B,RAP2B,RRAS
IL-17 Signaling	0.66	0.0494	NaN	RALA,RAP1B,RAP2B,RRAS
IL-4 Signaling	0.6	0.0465	NaN	RALA,RAP1B,RAP2B,RRAS
Inflammasome pathway	0.932	0.1	NaN	CTSB,PYCARD
Inhibition of Angiogenesis by TSP1	0.573	0.0588	NaN	HSPG2,NOS3
Inhibition of Matrix Metalloproteases	0	0.0256	NaN	HSPG2
Interferon Signaling	0	0.0278	NaN	TAP1
Iron homeostasis signaling pathway	1.68	0.0657	NaN	ACO2,ATP6V0D1,ATP6V1B2,ATP6V1E1,HMOX1,HMOX2,HSPA9,TCIRG1,TFRC
Lactose Degradation III	1.92	0.333	NaN	GLB1,PSAP
L-cysteine Degradation I	0.947	0.25	NaN	GOT2
Leptin Signaling in Obesity	0	0.0267	NaN	PRKACA,PRKAR2B
Leucine Degradation I	1.56	0.222	NaN	BCAT2,HMGCL
Leukotriene Biosynthesis	0.491	0.0769	NaN	LTA4H
Lipid Antigen Presentation by CD1	4.04	0.231	NaN	AP2A2,AP2B1,AP2S1,B2M,CANX,PSAP
LPS/IL-1 Mediated Inhibition of RXR Function	1.79	0.058	NaN	ACOX1,ACSL4,ALDH18A1,ALDH1A1,ALDH1B1,ALDH2,ALDH4A1,ALDH7A1,CAT,CPT1A,GSTO1,MAOA,SULT1A3/SULT1A4
LXR/RXR Activation	0.316	0.0331	NaN	CLU,ECHS1,FASN,PCYOX1
Lymphotoxin β Receptor Signaling	0.321	0.037	NaN	CYCS,DIABLO
Lysine Degradation II	0.854	0.2	NaN	ALDH7A1
Lysine Degradation V	0.854	0.2	NaN	ALDH7A1
Maturity Onset Diabetes of Young (MODY) Signaling	0.33	0.0476	NaN	GAPDH
Mechanisms of Viral Exit from Host Cells	0.917	0.0732	NaN	ACTA1,NEDD4,PDCD6IP
Melatonin Degradation I	0	0.0167	NaN	SULT1A3/SULT1A4
Melatonin Degradation II	0.947	0.25	NaN	MAOA
Melatonin Signaling	0	0.0278	NaN	PRKACA,PRKAR2B
Methionine Degradation I (to Homocysteine)	0.315	0.0455	NaN	MAT2A
Methylglyoxal Degradation I	1.06	0.333	NaN	HAGH
Methylglyoxal Degradation III	0.379	0.0556	NaN	AKR1B1
Mevalonate Pathway I	2.23	0.231	NaN	ACAT1,HADHA,HADHB
Mismatch Repair in Eukaryotes	1.1	0.125	NaN	FEN1,PCNA
Mitochondrial L-carnitine Shuttle Pathway	1.05	0.118	NaN	ACSL4,CPT1A
Mitotic Roles of Polo-Like Kinase	0.879	0.0606	NaN	HSP90AA1,HSP90AB1,HSP90B1,PTPA
Molecular Mechanisms of Cancer	0.724	0.0383	NaN	CYCS,DIABLO,HAT1,ITGA2,ITGA3,ITGB1,LAMTOR3,NCSTN,PRKACA,PRKAR2B,PRKDC,RALA,RAP1B,RAP2B,RRAS
MSP-RON Signaling Pathway	0	0.0169	NaN	ACTA1
Myc Mediated Apoptosis Signaling	1.88	0.0909	NaN	CYCS,RALA,RAP1B,RAP2B,RRAS,YWHAH
Myo-inositol Biosynthesis	0.854	0.2	NaN	ISYNA1
N-acetylglucosamine Degradation I	1.06	0.333	NaN	GNPDA1
N-acetylglucosamine Degradation II	2.3	0.5	NaN	GNPDA1,NAGK
NAD Phosphorylation and Dephosphorylation	1.26	0.154	NaN	ACP1,ACP2
NAD Salvage Pathway II	0.747	0.0769	NaN	ACP1,ACP2
NADH Repair	1.06	0.333	NaN	GAPDH
Natural Killer Cell Signaling	0.321	0.0333	NaN	RALA,RAP1B,RAP2B,RRAS
Netrin Signaling	0.239	0.0308	NaN	PRKACA,PRKAR2B
nNOS Signaling in Skeletal Muscle Cells	0	0.0244	NaN	SNTB2
Notch Signaling	0	0.0263	NaN	NCSTN
Nur77 Signaling in T Lymphocytes	0.28	0.0339	NaN	CYCS,HDAC2
Osteoarthritis Pathway	0	0.0141	NaN	ITGA2,ITGA3,ITGB1
OX40 Signaling Pathway	0	0.0111	NaN	B2M
p38 MAPK Signaling	0	0.00847	NaN	HMGN1
Palmitate Biosynthesis I (Animals)	1.23	0.5	NaN	FASN
Pancreatic Adenocarcinoma Signaling	0	0.0182	NaN	HMOX1,RALA
Parkinson's Signaling	1.1	0.125	NaN	CYCS,UCHL1
PCP pathway	0	0.0164	NaN	PFN1
PD-1, PD-L1 cancer immunotherapy pathway	0	0.00935	NaN	B2M
Pentose Phosphate Pathway	1.47	0.2	NaN	PGD,PGLS
Pentose Phosphate Pathway (Oxidative Branch)	2.3	0.5	NaN	PGD,PGLS
PFKFB4 Signaling Pathway	0.401	0.0435	NaN	PRKACA,PRKAR2B
Phagosome Formation	0	0.0238	NaN	ITGA2,ITGA3,ITGB1
Phagosome Maturation	11.6	0.167	NaN	ATP6V0D1,ATP6V1B2,ATP6V1E1,B2M,CANX,CTSA,CTSB,CTSC,CTSD,CTSZ,DYNLL1,EEA1,LAMP1,LAMP2,PRDX1,PRDX2,PRDX5,RAB7A,TAP1,TCIRG1,TUBA1B,TUBA4A,TUBB,TUBB4B,TUBB6
Phenylalanine Degradation IV (Mammalian, via Side Chain)	2.13	0.214	NaN	ALDH2,GOT2,MAOA
Phenylethylamine Degradation I	0.947	0.25	NaN	ALDH2
Phosphatidylcholine Biosynthesis I	0.721	0.143	NaN	PCYT1A
Phosphatidylglycerol Biosynthesis II (Non-plastidic)	0.863	0.0909	NaN	CDS2,MBOAT7
Phospholipases	0	0.0164	NaN	HMOX1
Phototransduction Pathway	0.33	0.0377	NaN	PRKACA,PRKAR2B
Primary Immunodeficiency Signaling	0	0.02	NaN	TAP1
Proline Biosynthesis I	4	0.75	NaN	ALDH18A1,PYCR1,PYCR2
Proline Biosynthesis II (from Arginine)	3.32	0.5	NaN	OAT,PYCR1,PYCR2
Proline Degradation	1.06	0.333	NaN	ALDH4A1
Prostanoid Biosynthesis	0.625	0.111	NaN	PTGES2
Prostate Cancer Signaling	1.71	0.0761	NaN	HSP90AA1,HSP90AB1,HSP90B1,RALA,RAP1B,RAP2B,RRAS
Protein Ubiquitination Pathway	6.18	0.0916	NaN	B2M,DNAJC10,DNAJC13,DNAJC7,HSP90AA1,HSP90AB1,HSP90B1,HSPA8,HSPA9,HSPD1,HSPE1,HSPH1,NEDD4,PSMA3,PSMA4,PSMB5,PSMB6,RBX1,RPS27A,SUGT1,TAP1,UBE2I,UBE2L3,UCHL1,USP10
Purine Nucleotides De Novo Biosynthesis II	2.45	0.273	NaN	ADSS2,GART,IMPDH2
Purine Nucleotides Degradation II (Aerobic)	1.01	0.111	NaN	IMPDH2,PNP
Purine Ribonucleosides Degradation to Ribose-1-phosphate	0.721	0.143	NaN	PNP
PXR/RXR Activation	0.9	0.0615	NaN	ALDH1A1,CPT1A,PRKACA,PRKAR2B
Pyridoxal 5'-phosphate Salvage Pathway	0	0.0154	NaN	PNPO
Pyrimidine Ribonucleotides De Novo Biosynthesis	0.425	0.0455	NaN	CTPS1,NME3
Pyrimidine Ribonucleotides Interconversion	0.451	0.0476	NaN	CTPS1,NME3
RAN Signaling	3.99	0.294	NaN	CSE1L,IPO5,KPNA2,RAN,RANBP1
Rapoport-Luebering Glycolytic Shunt	1.92	0.333	NaN	MINPP1,PGAM1
RAR Activation	0.288	0.0309	NaN	AKR1B1,ALDH1A1,PML,PRKACA,PRKAR2B,RPL7A
Reelin Signaling in Neurons	2.05	0.0886	NaN	APP,ITGA2,ITGA3,ITGA6,ITGB1,ITGB3,PAFAH1B1
Regulation of IL-2 Expression in Activated and Anergic T Lymphocytes	0.569	0.0449	NaN	RALA,RAP1B,RAP2B,RRAS
Regulation of the Epithelial-Mesenchymal Transition Pathway	0	0.0258	NaN	NCSTN,RALA,RAP1B,RAP2B,RRAS
Remodeling of Epithelial Adherens Junctions	4.47	0.145	NaN	ACTA1,ACTN1,RAB7A,RALA,TUBA1B,TUBA4A,TUBB,TUBB4B,TUBB6,VCL
Retinoate Biosynthesis I	0.573	0.0588	NaN	AKR1B1,ALDH1A1
Retinoic acid Mediated Apoptosis Signaling	0.272	0.0333	NaN	CYCS,TNFRSF10B
Retinol Biosynthesis	0	0.0238	NaN	ESD
Role of CHK Proteins in Cell Cycle Checkpoint Control	0.296	0.0351	NaN	PCNA,PTPA
Role of JAK1 and JAK3 in γc Cytokine Signaling	0.815	0.0571	NaN	RALA,RAP1B,RAP2B,RRAS
Role of Lipids/Lipid Rafts in the Pathogenesis of Influenza	0.302	0.0435	NaN	FDPS
Role of Macrophages, Fibroblasts and Endothelial Cells in Rheumatoid Arthritis	0	0.016	NaN	ICAM1,RALA,RAP1B,RAP2B,RRAS
Role of MAPK Signaling in the Pathogenesis of Influenza	0.699	0.0513	NaN	RALA,RAP1B,RAP2B,RRAS
Role of Oct4 in Mammalian Embryonic Stem Cell Pluripotency	0	0.0217	NaN	PHB
Role of Osteoblasts, Osteoclasts and Chondrocytes in Rheumatoid Arthritis	0	0.0181	NaN	ITGA2,ITGA3,ITGB1,ITGB3
Role of Pattern Recognition Receptors in Recognition of Bacteria and Viruses	0	0.0129	NaN	EIF2S1,MAVS
Role of PKR in Interferon Induction and Antiviral Response	0.463	0.0488	NaN	CYCS,EIF2S1
Role of RIG1-like Receptors in Antiviral Innate Immunity	0.425	0.0455	NaN	MAVS,TRIM25
Role of Tissue Factor in Cancer	3.6	0.0992	NaN	ARRB1,ITGA3,ITGA6,ITGAV,ITGB1,ITGB3,P4HB,PDIA6,RALA,RAP1B,RAP2B,RRAS
S-adenosyl-L-methionine Biosynthesis	1.06	0.333	NaN	MAT2A
Salvage Pathways of Pyrimidine Ribonucleotides	0	0.0103	NaN	NME3
Selenocysteine Biosynthesis II (Archaea and Eukaryotes)	0.783	0.167	NaN	SARS1
Semaphorin Signaling in Neurons	0	0.0167	NaN	ITGB1
Serine Biosynthesis	0.854	0.2	NaN	PSAT1
Serotonin Receptor Signaling	0.438	0.0465	NaN	MAOA,SPR
Sertoli Cell-Sertoli Cell Junction Signaling	6.78	0.113	NaN	ACTA1,ACTN1,F11R,ITGA2,ITGA3,ITGB1,JUP,NOS3,PRKACA,PRKAR2B,RALA,RAP1B,RAP2B,RRAS,TUBA1B,TUBA4A,TUBB,TUBB4B,TUBB6,VCL,YBX3
Small Cell Lung Cancer Signaling	0	0.0139	NaN	CYCS
Sonic Hedgehog Signaling	1.24	0.1	NaN	HHIP,PRKACA,PRKAR2B
Spermidine Biosynthesis I	1.23	0.5	NaN	SRM
SPINK1 Pancreatic Cancer Pathway	0.272	0.0333	NaN	CTSA,CTSB
Sucrose Degradation V (Mammalian)	0.625	0.111	NaN	TPI1
Sumoylation Pathway	1.07	0.0583	NaN	HDAC2,PCNA,PML,RAN,SP100,UBE2I
Superoxide Radicals Degradation	2.89	0.375	NaN	CAT,SOD1,SOD2
Superpathway of Citrulline Metabolism	2.05	0.2	NaN	ALDH18A1,NOS3,OAT
Superpathway of D-myo-inositol (1,4,5)-trisphosphate Metabolism	0.302	0.0435	NaN	MINPP1
Superpathway of Melatonin Degradation	0.239	0.0308	NaN	MAOA,SULT1A3/SULT1A4
Superpathway of Methionine Degradation	1.02	0.0811	NaN	DLD,GOT2,MAT2A
Superpathway of Serine and Glycine Biosynthesis I	1.78	0.286	NaN	PSAT1,SHMT2
Systemic Lupus Erythematosus Signaling	0.424	0.0346	NaN	PRPF8,RALA,RAP1B,RAP2B,RRAS,SF3B4,SNRPF,SNRPG
T Cell Exhaustion Signaling Pathway	0.375	0.0341	NaN	LGALS9,PTPA,RALA,RAP1B,RAP2B,RRAS
T Cell Receptor Signaling	0.416	0.0377	NaN	RALA,RAP1B,RAP2B,RRAS
Tetrahydrobiopterin Biosynthesis I	1.06	0.333	NaN	SPR
Tetrahydrobiopterin Biosynthesis II	1.06	0.333	NaN	SPR
Tetrahydrofolate Salvage from 5,10-methenyltetrahydrofolate	2.08	0.4	NaN	GART,MTHFD1
Th1 and Th2 Activation Pathway	0	0.0173	NaN	ICAM1,LGALS9,NCSTN
Th1 Pathway	0	0.0244	NaN	ICAM1,LGALS9,NCSTN
Th17 Activation Pathway	0.294	0.033	NaN	HSP90AA1,HSP90AB1,HSP90B1
Th2 Pathway	0	0.0145	NaN	ICAM1,NCSTN
Thioredoxin Pathway	0.721	0.143	NaN	NXN
Thyroid Cancer Signaling	1.2	0.0784	NaN	RALA,RAP1B,RAP2B,RRAS
Thyroid Hormone Biosynthesis	1.06	0.333	NaN	CTSD
Thyroid Hormone Metabolism II (via Conjugation and/or Degradation)	0	0.0263	NaN	SULT1A3/SULT1A4
Tight Junction Signaling	1.55	0.0595	NaN	ACTA1,F11R,MYH10,PRKACA,PRKAR2B,PTPA,VAPA,VASP,VCL,YBX3
TNFR1 Signaling	0	0.02	NaN	CYCS
Toll-like Receptor Signaling	0	0.0132	NaN	RPS27A
TR/RXR Activation	0.334	0.0353	NaN	ENO1,FASN,PFKP
Trans, trans-farnesyl Diphosphate Biosynthesis	0.854	0.2	NaN	FDPS
TREM1 Signaling	0	0.0267	NaN	ICAM1,ITGB1
Triacylglycerol Biosynthesis	0	0.0244	NaN	MBOAT7
Tumoricidal Function of Hepatic Natural Killer Cells	1.48	0.125	NaN	AIFM1,CYCS,ICAM1
TWEAK Signaling	0	0.0286	NaN	CYCS
Type I Diabetes Mellitus Signaling	0	0.018	NaN	CYCS,HSPD1
Type II Diabetes Mellitus Signaling	0	0.014	NaN	ACSL4,PKM
Tyrosine Degradation I	0.854	0.2	NaN	FAH
UDP-N-acetyl-D-galactosamine Biosynthesis II	1.56	0.222	NaN	GNPDA1,UAP1
UDP-N-acetyl-D-glucosamine Biosynthesis II	0.783	0.167	NaN	UAP1
Unfolded protein response	3.64	0.143	NaN	CANX,EIF2A,HSP90B1,HSPA8,HSPA9,HSPH1,P4HB,PDIA6
Urate Biosynthesis/Inosine 5'-phosphate Degradation	1.26	0.154	NaN	IMPDH2,PNP
VDR/RXR Activation	0	0.0128	NaN	SERPINB1
Virus Entry via Endocytic Pathways	6.93	0.148	NaN	ACTA1,AP2A2,AP2B1,AP2S1,B2M,FLNC,ITGA2,ITGA3,ITGA6,ITGB1,ITGB3,RALA,RAP1B,RAP2B,RRAS,TFRC
Vitamin-C Transport	1.1	0.125	NaN	GSTO1,NXN
Wnt/β-catenin Signaling	0	0.0116	NaN	PTPA,RPS27A
Xanthine and Xanthosine Salvage	1.53	1	NaN	PNP
Xenobiotic Metabolism Signaling	4.28	0.0764	NaN	ALDH18A1,ALDH1A1,ALDH1B1,ALDH2,ALDH4A1,ALDH7A1,CAT,DNAJC7,ESD,GSTO1,HMOX1,HSP90AA1,HSP90AB1,HSP90B1,MAOA,PTPA,RALA,RAP1B,RAP2B,RBX1,RRAS,SULT1A3/SULT1A4
γ-glutamyl Cycle	1.39	0.182	NaN	ANPEP,GCLM
γ-linolenate Biosynthesis II (Animals)	0.398	0.0588	NaN	ACSL4
