# Supplementary material for: Protein network analyses of pulmonary endothelial cells in chronic thromboembolic pulmonary hypertension
Source: Sci Rep. 2021 Mar 10;11:5583. doi: 10.1038/s41598-021-85004-z (PMC7946953; doi:10.1038/s41598-021-85004-z)
Supplement: Supplementary file 3 — Supplementary Table 3. [file 41598_2021_85004_MOESM3_ESM.xls]

## Sheet: Sheet0
Supplementary Table 3: Dysregulated molecules, related to infalmmation pathway identified by IPA Sarath Babu Nukala1, 8 $*, Olga Tura-Ceide3,4,5 $, Giancarlo Aldini1, Valérie Smolders2,4, Isabel Blanco3,4, Victor I. Peinado3,4, Manuel Castellà6, Joan Albert Barberà3,4,, Alessandra Altomare1, Giovanna Baron1, Marina Carini1, Marta Cascante2,7+ and Alfonsina D’Amato1+*
© 2000-2020 QIAGEN. All rights reserved.
Inflammation of organ
Symbol	Entrez Gene Name	Swiss-Prot Accession	Expr p-value	Expr Log Ratio	Location	Family
ACADVL	acyl-CoA dehydrogenase very long chain	B3KPA6	5.17812e-18	-0.747002	Cytoplasm	enzyme
ACOX1	acyl-CoA oxidase 1	A0A024R8T3	1.56872e-09	-1.04494	Cytoplasm	enzyme
AKAP12	A-kinase anchoring protein 12	Q02952	1.82495e-06	0.9747	Cytoplasm	transporter
ALDH2	aldehyde dehydrogenase 2 family member	Q53FB6	2.50186e-13	-1.24953	Cytoplasm	enzyme
APP	amyloid beta precursor protein	H7C0V9	1.24234e-07	-0.935643	Plasma Membrane	other
ARRB1	arrestin beta 1	P49407	2.07275e-05	-1.27449	Cytoplasm	other
B2M	beta-2-microglobulin	B4E0X1	0.00315899	-0.635644	Plasma Membrane	transmembrane receptor
CAT	catalase	P04040	1.4061e-12	-1.55422	Cytoplasm	enzyme
CD276	CD276 molecule	A8K9J6	0.000300921	-1.23409	Plasma Membrane	other
CLU	clusterin	P10909	0.00316243	-0.758562	Cytoplasm	other
CTSB	cathepsin B	B4DL49	2.65608e-08	-0.677366	Cytoplasm	peptidase
CTSD	cathepsin D	A0A1B0GW44	1.22774e-21	-1.1687	Cytoplasm	peptidase
FAH	fumarylacetoacetate hydrolase	P16930	0.000313341	-0.885492	Cytoplasm	enzyme
FDXR	ferredoxin reductase	A0A0C4DFN8	7.63194e-17	-1.33534	Cytoplasm	enzyme
GAA	glucosidase alpha, acid	A0A024R8Q1	4.77363e-14	-1.36148	Cytoplasm	enzyme
GPX1	glutathione peroxidase 1	A0A087WUQ6	1.73292e-06	-0.815947	Cytoplasm	enzyme
GPX4	glutathione peroxidase 4	K7ERP4	2.17643e-10	-2.17836	Cytoplasm	enzyme
GRN	granulin precursor	B4DJI2	2.75586e-15	-1.56242	Extracellular Space	growth factor
HDAC2	histone deacetylase 2	B3KUJ5	1.05041e-05	-0.679267	Nucleus	transcription regulator
HMOX1	heme oxygenase 1	Q96DI8	8.10566e-11	-1.55445	Cytoplasm	enzyme
ICAM1	intercellular adhesion molecule 1	Q5NKV8	1.27681e-07	-1.59072	Plasma Membrane	transmembrane receptor
ITGAV	integrin subunit alpha V	L7RXH0	2.35446e-09	-0.855271	Plasma Membrane	transmembrane receptor
ITGB3	integrin subunit beta 3	L7UUZ7	0.000134295	-1.01229	Plasma Membrane	transmembrane receptor
JUP	junction plakoglobin	A0A0S2Z487	0.000156306	-0.722249	Plasma Membrane	other
KRT18	keratin 18	B2RA03	8.94059e-10	-0.714102	Cytoplasm	other
LGALS9	galectin 9	B3KWW5	0.0174634	-0.880364	Plasma Membrane	other
MAN2A1	mannosidase alpha class 2A member 1	Q16706	3.03916e-05	-0.598957	Cytoplasm	enzyme
MAVS	mitochondrial antiviral signaling protein	Q7Z434	5.94354e-07	-0.859043	Cytoplasm	other
MYH10	myosin heavy chain 10	P35580	3.8871e-19	-1.11234	Cytoplasm	enzyme
NOS3	nitric oxide synthase 3	B7Z7Z3	7.37773e-06	-0.92868	Cytoplasm	enzyme
PECAM1	platelet and endothelial cell adhesion molecule 1	P16284	2.40138e-19	-1.17931	Plasma Membrane	other
PHB	prohibitin	A8K401	3.39913e-21	-0.644275	Nucleus	transcription regulator
PROCR	protein C receptor	Q9UNN8	4.15087e-13	0.738281	Plasma Membrane	other
PSAP	prosaposin	Q53FJ5	3.62986e-15	-1.09592	Extracellular Space	enzyme
PYCARD	PYD and CARD domain containing	B2RAZ4	3.63632e-08	-0.906329	Cytoplasm	transcription regulator
RACK1	receptor for activated C kinase 1	E9KL35	8.17517e-17	0.580128	Cytoplasm	enzyme
RRM1	ribonucleotide reductase catalytic subunit M1	B4DNN4	1.14845e-08	0.75159	Nucleus	enzyme
SCP2	sterol carrier protein 2	B2R761	1.23047e-09	-0.676335	Cytoplasm	transporter
SOD1	superoxide dismutase 1	V9HWC9	7.81871e-11	-0.730088	Cytoplasm	enzyme
SOD2	superoxide dismutase 2	Q7Z7M4	1.55367e-07	-1.47392	Cytoplasm	enzyme
SPARC	secreted protein acidic and cysteine rich	D3DQH8	3.49001e-14	-0.75788	Extracellular Space	other
STAB1	stabilin 1	Q0PNF2	7.588e-08	-0.618679	Plasma Membrane	transporter
STING1	stimulator of interferon response cGAMP interactor 1	Q86WV6	4.34798e-05	-0.649128	Cytoplasm	other
TFRC	transferrin receptor	A8K6Q8	2.03496e-06	0.63833	Plasma Membrane	transporter
TNFRSF10B	TNF receptor superfamily member 10b	D3DSR9	0.00513195	-0.633293	Plasma Membrane	transmembrane receptor
TPM1	tropomyosin 1	H7BYY1	2.46505e-05	-0.766592	Cytoplasm	other
TUBA4A	tubulin alpha 4a	P68366	2.4945e-07	1.18469	Cytoplasm	other
TUBB4B	tubulin beta 4B class IVb	Q8IWP6	0.0198782	-1.18894	Cytoplasm	other
TYMS	thymidylate synthetase	Q53Y97	4.31764e-07	0.979236	Nucleus	enzyme
UBE2I	ubiquitin conjugating enzyme E2 I	P63279	6.37041e-05	0.885509	Nucleus	enzyme
UCHL1	ubiquitin C-terminal hydrolase L1	V9HW74	9.11886e-05	-3.17481	Cytoplasm	peptidase
VDAC2	voltage dependent anion channel 2	A0A0A0MR02	5.22953e-26	-0.874811	Cytoplasm	ion channel
VWF	von Willebrand factor	P04275	1.25501e-12	-1.26197	Extracellular Space	other
